# Supplementary material for: rac-Diethyl 5-oxo-2-[(2,4,4-trimethyl­pentan-2-yl)amino]-4,5-dihydro­pyrano[3,2-c]chromene-3,4-dicarboxyl­ate
Source: Acta Crystallogr Sect E Struct Rep Online. 2011 Dec 14;68(Pt 1):o112. doi: 10.1107/S1600536811051786 (PMC3254459; doi:10.1107/S1600536811051786)
Supplement: Supplementary file 1 [file e-68-0o112-sup1.cif]

##############################################################################
#                                                                            #
# This CIF contains the data in a paper accepted for publication in          #
# Acta Crystallographica Section E. It conforms to the requirements of       #
# Notes for Authors for Acta Crystallographica Section E, and has been       #
# peer reviewed under the auspices of the IUCr Commission on Journals.       #
#                                                                            #
# Full details of the Crystallographic Information File format               #
# are given in the paper "The Crystallographic Information File (CIF):       #
# a New Standard Archive File for Crystallography" by S. R. Hall, F. H.      #
# Allen and I. D. Brown [Acta Cryst. (1991), A47, 655-685].                  #
#                                                                            #
# The current version of the core CIF dictionary is obtainable from          #
# ftp://ftp.iucr.org/pub/cif_core.dic.                                       #
#                                                                            #
# Software is freely available for graphical display of the structure(s)     #
# in this CIF. For information consult the CIF software page                 #
# http://www.iucr.org/resources/cif/software.                                #
#                                                                            #
# This file may be used for bona fide research purposes within the           #
# scientific community so long as proper attribution is given to the journal # 
# article from which it was obtained.                                        #
#                                                                            #
##############################################################################
data_global
_audit_creation_method     SHELXL-97
_journal_date_recd_electronic     2011-10-22
_journal_date_accepted     2011-12-01
_journal_name_full     'Acta Crystallographica, Section E'
_journal_year     2012
_journal_volume     68
_journal_issue      1
_journal_page_first     o112
_journal_page_last     o112
_journal_paper_category     QO
_journal_paper_doi     10.1107/S1600536811051786
_journal_coeditor_code     RK2310
_publ_contact_author_name     'K. Sethusankar'
_publ_contact_author_address
;
   Department of Physics
   RKM Vivekananda College (Autonomous)
   Chennai 600004
   India
;
_publ_contact_author_email     'ksethusankar@yahoo.co.in'
_publ_contact_author_fax     '044 091 2499 3057'
_publ_contact_author_phone     '044 091 24484170'
_publ_section_title
;\
<i>rac</i>-Diethyl
5-oxo-2-[(2,4,4-trimethylpentan-2-yl)amino]-4,5-dihydropyrano[3,2-<i>c</i>]\
chromene-3,4-dicarboxylate
;
loop_
    _publ_author_name
    _publ_author_address
    'S. Antony Inglebert'
;  Department of Physics
   Sri Ram Engineering College
   Chennai 602 024
   India
;
    'K. Sethusankar'
;  Department of Physics
   RKM Vivekananda College (Autonomous)
   Chennai 600 004
   India
;
    'Yuvaraj Arun'
;
    Organic Chemistry Division
    Central Leather Research Institute
    Adyar
    Chennai 600 020
    India
;
    'Paramasivam T. Perumal'
;
    Organic Chemistry Division
    Central Leather Research Institute
    Adyar
    Chennai 600 020
    India
;
data_I
_audit_creation_method     'SHELXL97'
_chemical_name_systematic
;
<i>rac</i>-Diethyl 5-oxo-2-[(2,4,4-trimethylpentan-2-yl)amino]-
4,5-dihydropyrano[3,2-<i>c</i>]chromene-3,4-dicarboxylate
;
_chemical_name_common     ?
_chemical_formula_moiety     'C26 H33 N O7'
_chemical_formula_sum     'C26 H33 N O7'
_chemical_formula_iupac     'C26 H33 N O7'
_chemical_formula_weight     471.53
_chemical_melting_point     ?
_symmetry_cell_setting     orthorhombic
_symmetry_space_group_name_H-M     'P n a 21'
_symmetry_space_group_name_Hall     'P 2c -2n'
loop_
    _symmetry_equiv_pos_as_xyz
    'x, y, z'
    '-x, -y, z+1/2'
    'x+1/2, -y+1/2, z'
    '-x+1/2, y+1/2, z+1/2'
_cell_length_a     11.6910(17)
_cell_length_b     18.786(3)
_cell_length_c     11.7305(15)
_cell_angle_alpha     90.00
_cell_angle_beta     90.00
_cell_angle_gamma     90.00
_cell_volume     2576.3(6)
_cell_formula_units_Z     4
_cell_measurement_reflns_used     3699
_cell_measurement_theta_min     2.05
_cell_measurement_theta_max     24.69
_cell_measurement_temperature     295(2)
_exptl_crystal_description     'block'
_exptl_crystal_colour     'colourless'
_exptl_crystal_size_max     0.30
_exptl_crystal_size_mid     0.25
_exptl_crystal_size_min     0.20
_exptl_crystal_density_diffrn     1.216
_exptl_crystal_density_meas     ?
_exptl_crystal_density_method     'not measured'
_exptl_crystal_F_000     1008
_exptl_absorpt_coefficient_mu     0.088
_exptl_absorpt_correction_type     multi-scan
_exptl_absorpt_process_details     '(<i>SADABS</i>; Bruker, 2008)'
_exptl_absorpt_correction_T_min     0.974
_exptl_absorpt_correction_T_max     0.983
_exptl_special_details
;
;
_diffrn_ambient_temperature     295(2)
_diffrn_radiation_type     'MoK\a'
_diffrn_radiation_wavelength     0.71073
_diffrn_radiation_source     'fine-focus sealed tube'
_diffrn_radiation_monochromator     'graphite'
_diffrn_measurement_device_type     'Bruker Kappa APEXII CCD'
_diffrn_measurement_method     '\w and \f scans'
_diffrn_detector_area_resol_mean     ?
_diffrn_reflns_number     10574
_diffrn_reflns_av_R_equivalents     0.0400
_diffrn_reflns_av_sigmaI/netI     0.0447
_diffrn_reflns_theta_min     2.05
_diffrn_reflns_theta_max     24.69
_diffrn_reflns_theta_full     24.69
_diffrn_measured_fraction_theta_max     0.987
_diffrn_measured_fraction_theta_full     0.987
_diffrn_reflns_limit_h_min     -13
_diffrn_reflns_limit_h_max     12
_diffrn_reflns_limit_k_min     -22
_diffrn_reflns_limit_k_max     21
_diffrn_reflns_limit_l_min     -13
_diffrn_reflns_limit_l_max     8
_diffrn_standards_number     ?
_diffrn_standards_interval_count     ?
_diffrn_standards_interval_time     ?
_diffrn_standards_decay_%     0
_refine_special_details
;
 Refinement of <i>F</i>^2^ against ALL reflections. The weighted
 <i>R</i>-factor <i>wR</i> and goodness of fit <i>S</i> are based on
 <i>F</i>^2^, conventional <i>R</i>-factors <i>R</i> are based on <i>F</i>,
 with <i>F</i> set to zero for negative <i>F</i>^2^. The threshold expression
 of <i>F</i>^2^ > \s(<i>F</i>^2^) is used only for calculating
 <i>R</i>-factors(gt) <i>etc</i>. and is not relevant to the choice of
 reflections for refinement. <i>R</i>-factors based on <i>F</i>^2^ are
 statistically about twice as large as those based on <i>F</i>, and
 <i>R</i>-factors based on ALL data will be even larger.
;
_reflns_number_total     3699
_reflns_number_gt     2668
_reflns_threshold_expression     I>2\s(I)
_refine_ls_structure_factor_coef     Fsqd
_refine_ls_matrix_type     full
_refine_ls_R_factor_all     0.0847
_refine_ls_R_factor_gt     0.0488
_refine_ls_wR_factor_gt     0.1197
_refine_ls_wR_factor_ref     0.1477
_refine_ls_goodness_of_fit_ref     1.094
_refine_ls_restrained_S_all     1.094
_refine_ls_number_reflns     3699
_refine_ls_number_parameters     314
_refine_ls_number_restraints     1
_refine_ls_hydrogen_treatment     constr
_refine_ls_weighting_scheme     calc
_refine_ls_weighting_details
         'calc w=1/[\s^2^(Fo^2^)+(0.0780P)^2^+0.3187P] where P=(Fo^2^+2Fc^2^)/3'
_atom_sites_solution_hydrogens     geom
_atom_sites_solution_primary     direct
_atom_sites_solution_secondary     difmap
_refine_ls_shift/su_max     0.000
_refine_ls_shift/su_mean     0.000
_refine_diff_density_max     0.307
_refine_diff_density_min     -0.254
_refine_ls_extinction_method     'none'
_refine_ls_extinction_coef     ?
_refine_ls_abs_structure_details     ?
_refine_ls_abs_structure_Flack     ?
loop_
    _atom_type_symbol
    _atom_type_description
    _atom_type_scat_dispersion_real
    _atom_type_scat_dispersion_imag
    _atom_type_scat_source
    'C' 'C' 0.0033 0.0016
                         'International Tables Vol C Tables 4.2.6.8 and 6.1.1.4'
    'H' 'H' 0.0000 0.0000
                         'International Tables Vol C Tables 4.2.6.8 and 6.1.1.4'
    'O' 'O' 0.0106 0.0060
                         'International Tables Vol C Tables 4.2.6.8 and 6.1.1.4'
    'N' 'N' 0.0061 0.0033
                         'International Tables Vol C Tables 4.2.6.8 and 6.1.1.4'
_computing_data_collection     '<i>APEX2</i> (Bruker, 2008)'
_computing_cell_refinement     '<i>SAINT</i> (Bruker, 2008)'
_computing_data_reduction     '<i>SAINT</i> (Bruker, 2008)'
_computing_structure_solution     '<i>SHELXS97</i> (Sheldrick, 2008)'
_computing_structure_refinement     '<i>SHELXL97</i> (Sheldrick, 2008)'
_computing_molecular_graphics     '<i>ORTEP-3</i> (Farrugia, 1997)'
_computing_publication_material
              '<i>SHELXL97</i> (Sheldrick, 2008) and <i>PLATON</i> (Spek, 2009)'
loop_
    _atom_site_type_symbol
    _atom_site_label
    _atom_site_fract_x
    _atom_site_fract_y
    _atom_site_fract_z
    _atom_site_U_iso_or_equiv
    _atom_site_adp_type
    _atom_site_calc_flag
    _atom_site_refinement_flags
    _atom_site_occupancy
    _atom_site_symmetry_multiplicity
    _atom_site_disorder_assembly
    _atom_site_disorder_group
    C C1 0.6377(3) -0.0116(2) 0.3451(3) 0.0508(10) Uani d . 1 1 . .
    C C2 0.6418(4) 0.0147(3) 0.2347(4) 0.0644(12) Uani d . 1 1 . .
    H H2 0.6107 -0.0109 0.1743 0.077 Uiso calc R 1 1 . .
    C C3 0.6927(4) 0.0791(3) 0.2170(4) 0.0755(14) Uani d . 1 1 . .
    H H3 0.6946 0.0975 0.1435 0.091 Uiso calc R 1 1 . .
    C C4 0.7414(4) 0.1179(3) 0.3041(4) 0.0683(13) Uani d . 1 1 . .
    H H4 0.7766 0.1614 0.2894 0.082 Uiso calc R 1 1 . .
    C C5 0.7370(3) 0.0910(2) 0.4138(3) 0.0541(10) Uani d . 1 1 . .
    H H5 0.7691 0.1167 0.4736 0.065 Uiso calc R 1 1 . .
    C C6 0.6849(3) 0.02601(18) 0.4351(3) 0.0423(9) Uani d . 1 1 . .
    C C7 0.6755(3) -0.00743(18) 0.5456(3) 0.0394(8) Uani d . 1 1 . .
    C C8 0.6263(3) -0.07045(18) 0.5616(3) 0.0395(8) Uani d . 1 1 . .
    C C9 0.5766(3) -0.1081(2) 0.4650(4) 0.0538(10) Uani d . 1 1 . .
    C C10 0.6226(3) -0.10563(18) 0.6758(3) 0.0427(8) Uani d . 1 1 . .
    H H10 0.5457 -0.1252 0.6872 0.051 Uiso calc R 1 1 . .
    C C11 0.6445(3) -0.05068(18) 0.7671(3) 0.0385(8) Uani d . 1 1 . .
    C C12 0.6961(3) 0.01298(17) 0.7433(3) 0.0402(8) Uani d . 1 1 . .
    C C13 0.7083(4) -0.1669(2) 0.6807(4) 0.0573(10) Uani d . 1 1 . .
    C C14 0.9084(5) -0.1933(3) 0.6863(6) 0.108(2) Uani d . 1 1 . .
    H H14A 0.9755 -0.1771 0.6450 0.129 Uiso calc R 1 1 . .
    H H14B 0.8860 -0.2391 0.6553 0.129 Uiso calc R 1 1 . .
    C C15 0.9368(6) -0.2013(4) 0.8074(7) 0.123(2) Uani d . 1 1 . .
    H H15A 0.9581 -0.1559 0.8383 0.184 Uiso calc R 1 1 . .
    H H15B 0.9994 -0.2340 0.8155 0.184 Uiso calc R 1 1 . .
    H H15C 0.8714 -0.2192 0.8478 0.184 Uiso calc R 1 1 . .
    C C16 0.6163(3) -0.06638(19) 0.8839(3) 0.0493(9) Uani d . 1 1 . .
    C C17 0.5375(5) -0.1526(3) 1.0102(4) 0.0780(14) Uani d . 1 1 . .
    H H17A 0.5140 -0.1114 1.0541 0.094 Uiso calc R 1 1 . .
    H H17B 0.4738 -0.1857 1.0074 0.094 Uiso calc R 1 1 . .
    C C18 0.6319(7) -0.1854(4) 1.0635(7) 0.147(3) Uani d . 1 1 . .
    H H18A 0.6500 -0.2289 1.0245 0.221 Uiso calc R 1 1 . .
    H H18B 0.6133 -0.1957 1.1415 0.221 Uiso calc R 1 1 . .
    H H18C 0.6966 -0.1540 1.0608 0.221 Uiso calc R 1 1 . .
    C C19 0.7794(3) 0.13287(19) 0.8039(3) 0.0497(9) Uani d . 1 1 . .
    C C20 0.6949(3) 0.1798(2) 0.7392(5) 0.0683(12) Uani d . 1 1 . .
    H H20A 0.6810 0.1598 0.6652 0.102 Uiso calc R 1 1 . .
    H H20B 0.7262 0.2268 0.7310 0.102 Uiso calc R 1 1 . .
    H H20C 0.6242 0.1824 0.7807 0.102 Uiso calc R 1 1 . .
    C C21 0.8934(3) 0.13309(19) 0.7391(4) 0.0559(10) Uani d . 1 1 . .
    H H21A 0.9180 0.1824 0.7360 0.067 Uiso calc R 1 1 . .
    H H21B 0.8756 0.1195 0.6614 0.067 Uiso calc R 1 1 . .
    C C22 0.7911(5) 0.1623(2) 0.9242(4) 0.0801(15) Uani d . 1 1 . .
    H H22A 0.7166 0.1721 0.9547 0.120 Uiso calc R 1 1 . .
    H H22B 0.8352 0.2054 0.9224 0.120 Uiso calc R 1 1 . .
    H H22C 0.8290 0.1279 0.9715 0.120 Uiso calc R 1 1 . .
    C C23 1.0000(4) 0.0895(3) 0.7732(5) 0.0871(16) Uani d . 1 1 . .
    C C24 1.0869(5) 0.1021(5) 0.6791(9) 0.166(3) Uani d . 1 1 . .
    H H24A 1.1541 0.0742 0.6936 0.249 Uiso calc R 1 1 . .
    H H24B 1.1070 0.1517 0.6770 0.249 Uiso calc R 1 1 . .
    H H24C 1.0545 0.0885 0.6071 0.249 Uiso calc R 1 1 . .
    C C25 1.0573(6) 0.1221(5) 0.8796(8) 0.177(4) Uani d . 1 1 . .
    H H25A 1.1344 0.1050 0.8856 0.266 Uiso calc R 1 1 . .
    H H25B 1.0152 0.1086 0.9465 0.266 Uiso calc R 1 1 . .
    H H25C 1.0579 0.1731 0.8730 0.266 Uiso calc R 1 1 . .
    C C26 0.9782(6) 0.0111(3) 0.7841(11) 0.197(5) Uani d . 1 1 . .
    H H26A 0.9416 -0.0060 0.7161 0.295 Uiso calc R 1 1 . .
    H H26B 0.9297 0.0024 0.8486 0.295 Uiso calc R 1 1 . .
    H H26C 1.0496 -0.0133 0.7944 0.295 Uiso calc R 1 1 . .
    O O1 0.5851(3) -0.07650(15) 0.3600(2) 0.0612(7) Uani d . 1 1 . .
    O O2 0.5283(3) -0.16455(17) 0.4702(3) 0.0809(9) Uani d . 1 1 . .
    O O3 0.7213(2) 0.03244(13) 0.6328(2) 0.0469(6) Uani d . 1 1 . .
    O O4 0.6857(3) -0.22770(16) 0.6899(4) 0.0995(12) Uani d . 1 1 . .
    O O5 0.8155(3) -0.14240(16) 0.6705(3) 0.0857(11) Uani d . 1 1 . .
    O O6 0.6299(3) -0.02675(14) 0.9658(2) 0.0674(8) Uani d . 1 1 . .
    O O7 0.5678(3) -0.13089(14) 0.8956(2) 0.0648(8) Uani d . 1 1 . .
    N N1 0.7291(3) 0.06126(16) 0.8183(3) 0.0531(8) Uani d . 1 1 . .
    H H1 0.7195 0.0488 0.8881 0.064 Uiso calc R 1 1 . .
loop_
    _atom_site_aniso_label
    _atom_site_aniso_U_11
    _atom_site_aniso_U_22
    _atom_site_aniso_U_33
    _atom_site_aniso_U_12
    _atom_site_aniso_U_13
    _atom_site_aniso_U_23
    C1 0.047(2) 0.065(3) 0.041(2) 0.0145(19) 0.0032(19) 0.0016(19)
    C2 0.061(3) 0.097(3) 0.035(2) 0.022(2) 0.000(2) 0.005(2)
    C3 0.080(3) 0.104(4) 0.043(3) 0.029(3) 0.017(2) 0.026(3)
    C4 0.069(3) 0.079(3) 0.057(3) 0.013(2) 0.019(2) 0.029(3)
    C5 0.057(2) 0.060(2) 0.046(3) 0.004(2) 0.0088(19) 0.0084(19)
    C6 0.0436(19) 0.050(2) 0.034(2) 0.0126(17) 0.0063(16) 0.0075(17)
    C7 0.0359(19) 0.0484(19) 0.034(2) 0.0050(16) 0.0016(16) -0.0002(17)
    C8 0.0358(19) 0.0450(19) 0.038(2) 0.0029(16) -0.0019(16) 0.0002(15)
    C9 0.062(3) 0.055(2) 0.045(2) 0.004(2) -0.012(2) -0.003(2)
    C10 0.044(2) 0.045(2) 0.038(2) -0.0045(16) -0.0007(17) 0.0013(15)
    C11 0.0355(18) 0.0477(19) 0.032(2) -0.0039(16) 0.0013(15) 0.0071(15)
    C12 0.0406(19) 0.0470(19) 0.033(2) -0.0018(16) -0.0018(18) 0.0036(17)
    C13 0.076(3) 0.046(2) 0.050(2) 0.003(2) -0.001(2) 0.0082(18)
    C14 0.097(4) 0.095(4) 0.131(5) 0.052(3) 0.024(4) 0.031(4)
    C15 0.109(5) 0.119(5) 0.140(6) 0.028(4) -0.011(4) 0.025(4)
    C16 0.055(2) 0.051(2) 0.042(2) -0.0062(18) 0.0017(19) 0.0048(18)
    C17 0.092(4) 0.078(3) 0.063(3) -0.022(3) 0.001(3) 0.022(2)
    C18 0.143(6) 0.158(7) 0.140(7) 0.025(5) -0.016(5) 0.066(6)
    C19 0.053(2) 0.047(2) 0.049(2) -0.0072(18) 0.0023(19) -0.0012(17)
    C20 0.059(3) 0.058(2) 0.088(3) 0.001(2) 0.007(3) 0.004(2)
    C21 0.051(2) 0.053(2) 0.064(3) -0.0103(17) -0.010(2) 0.0040(19)
    C22 0.100(4) 0.075(3) 0.065(3) -0.033(3) 0.003(3) -0.015(2)
    C23 0.056(3) 0.080(3) 0.126(5) -0.003(2) -0.016(3) 0.011(3)
    C24 0.068(4) 0.217(9) 0.214(9) 0.036(5) 0.029(5) 0.018(7)
    C25 0.116(6) 0.229(9) 0.188(9) 0.017(6) -0.090(6) -0.013(8)
    C26 0.086(4) 0.079(4) 0.425(17) 0.010(3) -0.060(7) 0.042(7)
    O1 0.0684(18) 0.0741(19) 0.0410(17) -0.0001(15) -0.0120(14) -0.0039(14)
    O2 0.103(2) 0.0674(18) 0.072(2) -0.0260(18) -0.026(2) -0.0017(17)
    O3 0.0557(15) 0.0522(14) 0.0328(14) -0.0126(12) 0.0012(12) 0.0036(12)
    O4 0.109(3) 0.0437(17) 0.145(3) 0.0013(18) -0.018(2) 0.0142(18)
    O5 0.065(2) 0.0698(18) 0.122(3) 0.0217(17) 0.0166(19) 0.0305(18)
    O6 0.096(2) 0.0688(17) 0.0373(17) -0.0171(16) 0.0010(16) 0.0005(14)
    O7 0.0885(19) 0.0589(16) 0.0470(17) -0.0158(15) 0.0058(15) 0.0127(13)
    N1 0.067(2) 0.0570(19) 0.0351(17) -0.0181(16) -0.0014(16) -0.0014(15)
_geom_special_details
;
 All s.u.'s (except the s.u.'s in the dihedral angle between two l.s. planes)
 are estimated using the full covariance matrix. The cell s.u.'s are taken into
 account individually in the estimation of s.u.'s in distances, angles and
 torsion angles; correlations between s.u.'s in cell parameters are only used
 when they are defined by crystal symmetry. An approximate (isotropic)
 treatment of cell s.u.'s is used for estimating s.u.'s involving l.s. planes.
;
loop_
    _geom_bond_atom_site_label_1
    _geom_bond_atom_site_label_2
    _geom_bond_site_symmetry_2
    _geom_bond_distance
    _geom_bond_publ_flag
    C1 O1 . 1.377(5) ?
    C1 C6 . 1.385(5) ?
    C1 C2 . 1.386(6) ?
    C2 C3 . 1.364(6) ?
    C2 H2 . 0.9300 ?
    C3 C4 . 1.378(7) ?
    C3 H3 . 0.9300 ?
    C4 C5 . 1.383(6) ?
    C4 H4 . 0.9300 ?
    C5 C6 . 1.388(5) ?
    C5 H5 . 0.9300 ?
    C6 C7 . 1.445(5) ?
    C7 C8 . 1.329(4) ?
    C7 O3 . 1.376(4) ?
    C8 C9 . 1.457(5) ?
    C8 C10 . 1.494(5) ?
    C9 O2 . 1.203(4) ?
    C9 O1 . 1.372(5) ?
    C10 C11 . 1.509(5) ?
    C10 C13 . 1.528(5) ?
    C10 H10 . 0.9800 ?
    C11 C12 . 1.368(5) ?
    C11 C16 . 1.440(5) ?
    C12 N1 . 1.321(5) ?
    C12 O3 . 1.378(4) ?
    C13 O4 . 1.177(4) ?
    C13 O5 . 1.340(5) ?
    C14 O5 . 1.459(5) ?
    C14 C15 . 1.467(9) ?
    C14 H14A . 0.9700 ?
    C14 H14B . 0.9700 ?
    C15 H15A . 0.9600 ?
    C15 H15B . 0.9600 ?
    C15 H15C . 0.9600 ?
    C16 O6 . 1.226(5) ?
    C16 O7 . 1.345(4) ?
    C17 C18 . 1.409(8) ?
    C17 O7 . 1.449(5) ?
    C17 H17A . 0.9700 ?
    C17 H17B . 0.9700 ?
    C18 H18A . 0.9600 ?
    C18 H18B . 0.9600 ?
    C18 H18C . 0.9600 ?
    C19 N1 . 1.478(5) ?
    C19 C22 . 1.522(6) ?
    C19 C20 . 1.526(6) ?
    C19 C21 . 1.535(6) ?
    C20 H20A . 0.9600 ?
    C20 H20B . 0.9600 ?
    C20 H20C . 0.9600 ?
    C21 C23 . 1.543(6) ?
    C21 H21A . 0.9700 ?
    C21 H21B . 0.9700 ?
    C22 H22A . 0.9600 ?
    C22 H22B . 0.9600 ?
    C22 H22C . 0.9600 ?
    C23 C26 . 1.500(8) ?
    C23 C24 . 1.520(10) ?
    C23 C25 . 1.543(10) ?
    C24 H24A . 0.9600 ?
    C24 H24B . 0.9600 ?
    C24 H24C . 0.9600 ?
    C25 H25A . 0.9600 ?
    C25 H25B . 0.9600 ?
    C25 H25C . 0.9600 ?
    C26 H26A . 0.9600 ?
    C26 H26B . 0.9600 ?
    C26 H26C . 0.9600 ?
    N1 H1 . 0.8600 ?
loop_
    _geom_angle_atom_site_label_1
    _geom_angle_atom_site_label_2
    _geom_angle_atom_site_label_3
    _geom_angle_site_symmetry_1
    _geom_angle_site_symmetry_3
    _geom_angle
    _geom_angle_publ_flag
    O1 C1 C6 . . 122.2(3) ?
    O1 C1 C2 . . 116.7(4) ?
    C6 C1 C2 . . 121.1(4) ?
    C3 C2 C1 . . 118.2(4) ?
    C3 C2 H2 . . 120.9 ?
    C1 C2 H2 . . 120.9 ?
    C2 C3 C4 . . 122.5(4) ?
    C2 C3 H3 . . 118.8 ?
    C4 C3 H3 . . 118.8 ?
    C3 C4 C5 . . 118.7(4) ?
    C3 C4 H4 . . 120.6 ?
    C5 C4 H4 . . 120.6 ?
    C4 C5 C6 . . 120.4(4) ?
    C4 C5 H5 . . 119.8 ?
    C6 C5 H5 . . 119.8 ?
    C1 C6 C5 . . 119.1(4) ?
    C1 C6 C7 . . 115.6(3) ?
    C5 C6 C7 . . 125.3(3) ?
    C8 C7 O3 . . 123.2(3) ?
    C8 C7 C6 . . 123.1(3) ?
    O3 C7 C6 . . 113.6(3) ?
    C7 C8 C9 . . 119.7(3) ?
    C7 C8 C10 . . 122.2(3) ?
    C9 C8 C10 . . 118.1(3) ?
    O2 C9 O1 . . 117.4(4) ?
    O2 C9 C8 . . 125.2(4) ?
    O1 C9 C8 . . 117.4(3) ?
    C8 C10 C11 . . 109.2(3) ?
    C8 C10 C13 . . 110.3(3) ?
    C11 C10 C13 . . 112.2(3) ?
    C8 C10 H10 . . 108.3 ?
    C11 C10 H10 . . 108.3 ?
    C13 C10 H10 . . 108.3 ?
    C12 C11 C16 . . 118.3(3) ?
    C12 C11 C10 . . 121.9(3) ?
    C16 C11 C10 . . 119.8(3) ?
    N1 C12 C11 . . 126.4(3) ?
    N1 C12 O3 . . 112.4(3) ?
    C11 C12 O3 . . 121.2(3) ?
    O4 C13 O5 . . 123.5(4) ?
    O4 C13 C10 . . 126.0(4) ?
    O5 C13 C10 . . 110.5(3) ?
    O5 C14 C15 . . 111.0(5) ?
    O5 C14 H14A . . 109.4 ?
    C15 C14 H14A . . 109.4 ?
    O5 C14 H14B . . 109.4 ?
    C15 C14 H14B . . 109.4 ?
    H14A C14 H14B . . 108.0 ?
    C14 C15 H15A . . 109.5 ?
    C14 C15 H15B . . 109.5 ?
    H15A C15 H15B . . 109.5 ?
    C14 C15 H15C . . 109.5 ?
    H15A C15 H15C . . 109.5 ?
    H15B C15 H15C . . 109.5 ?
    O6 C16 O7 . . 121.4(3) ?
    O6 C16 C11 . . 126.3(3) ?
    O7 C16 C11 . . 112.2(3) ?
    C18 C17 O7 . . 110.1(5) ?
    C18 C17 H17A . . 109.6 ?
    O7 C17 H17A . . 109.6 ?
    C18 C17 H17B . . 109.6 ?
    O7 C17 H17B . . 109.6 ?
    H17A C17 H17B . . 108.2 ?
    C17 C18 H18A . . 109.5 ?
    C17 C18 H18B . . 109.5 ?
    H18A C18 H18B . . 109.5 ?
    C17 C18 H18C . . 109.5 ?
    H18A C18 H18C . . 109.5 ?
    H18B C18 H18C . . 109.5 ?
    N1 C19 C22 . . 105.1(3) ?
    N1 C19 C20 . . 109.0(3) ?
    C22 C19 C20 . . 108.1(4) ?
    N1 C19 C21 . . 113.9(3) ?
    C22 C19 C21 . . 112.3(4) ?
    C20 C19 C21 . . 108.3(3) ?
    C19 C20 H20A . . 109.5 ?
    C19 C20 H20B . . 109.5 ?
    H20A C20 H20B . . 109.5 ?
    C19 C20 H20C . . 109.5 ?
    H20A C20 H20C . . 109.5 ?
    H20B C20 H20C . . 109.5 ?
    C19 C21 C23 . . 124.8(4) ?
    C19 C21 H21A . . 106.1 ?
    C23 C21 H21A . . 106.1 ?
    C19 C21 H21B . . 106.1 ?
    C23 C21 H21B . . 106.1 ?
    H21A C21 H21B . . 106.3 ?
    C19 C22 H22A . . 109.5 ?
    C19 C22 H22B . . 109.5 ?
    H22A C22 H22B . . 109.5 ?
    C19 C22 H22C . . 109.5 ?
    H22A C22 H22C . . 109.5 ?
    H22B C22 H22C . . 109.5 ?
    C26 C23 C24 . . 109.2(7) ?
    C26 C23 C21 . . 114.0(4) ?
    C24 C23 C21 . . 105.6(5) ?
    C26 C23 C25 . . 113.2(7) ?
    C24 C23 C25 . . 103.6(6) ?
    C21 C23 C25 . . 110.5(5) ?
    C23 C24 H24A . . 109.5 ?
    C23 C24 H24B . . 109.5 ?
    H24A C24 H24B . . 109.5 ?
    C23 C24 H24C . . 109.5 ?
    H24A C24 H24C . . 109.5 ?
    H24B C24 H24C . . 109.5 ?
    C23 C25 H25A . . 109.5 ?
    C23 C25 H25B . . 109.5 ?
    H25A C25 H25B . . 109.5 ?
    C23 C25 H25C . . 109.5 ?
    H25A C25 H25C . . 109.5 ?
    H25B C25 H25C . . 109.5 ?
    C23 C26 H26A . . 109.5 ?
    C23 C26 H26B . . 109.5 ?
    H26A C26 H26B . . 109.5 ?
    C23 C26 H26C . . 109.5 ?
    H26A C26 H26C . . 109.5 ?
    H26B C26 H26C . . 109.5 ?
    C9 O1 C1 . . 122.0(3) ?
    C7 O3 C12 . . 118.1(2) ?
    C13 O5 C14 . . 117.3(4) ?
    C16 O7 C17 . . 116.9(3) ?
    C12 N1 C19 . . 131.7(3) ?
    C12 N1 H1 . . 114.2 ?
    C19 N1 H1 . . 114.2 ?
loop_
    _geom_torsion_atom_site_label_1
    _geom_torsion_atom_site_label_2
    _geom_torsion_atom_site_label_3
    _geom_torsion_atom_site_label_4
    _geom_torsion_site_symmetry_1
    _geom_torsion_site_symmetry_2
    _geom_torsion_site_symmetry_3
    _geom_torsion_site_symmetry_4
    _geom_torsion
    _geom_torsion_publ_flag
    O1 C1 C2 C3 . . . . 179.6(3) ?
    C6 C1 C2 C3 . . . . -0.6(6) ?
    C1 C2 C3 C4 . . . . 1.1(6) ?
    C2 C3 C4 C5 . . . . -1.0(6) ?
    C3 C4 C5 C6 . . . . 0.3(6) ?
    O1 C1 C6 C5 . . . . 179.8(3) ?
    C2 C1 C6 C5 . . . . 0.0(5) ?
    O1 C1 C6 C7 . . . . 0.1(5) ?
    C2 C1 C6 C7 . . . . -179.7(3) ?
    C4 C5 C6 C1 . . . . 0.1(5) ?
    C4 C5 C6 C7 . . . . 179.8(3) ?
    C1 C6 C7 C8 . . . . 0.8(5) ?
    C5 C6 C7 C8 . . . . -178.9(3) ?
    C1 C6 C7 O3 . . . . -178.7(3) ?
    C5 C6 C7 O3 . . . . 1.7(5) ?
    O3 C7 C8 C9 . . . . 178.0(3) ?
    C6 C7 C8 C9 . . . . -1.4(5) ?
    O3 C7 C8 C10 . . . . -3.7(5) ?
    C6 C7 C8 C10 . . . . 176.9(3) ?
    C7 C8 C9 O2 . . . . -178.4(4) ?
    C10 C8 C9 O2 . . . . 3.2(6) ?
    C7 C8 C9 O1 . . . . 1.1(5) ?
    C10 C8 C9 O1 . . . . -177.3(3) ?
    C7 C8 C10 C11 . . . . 18.6(4) ?
    C9 C8 C10 C11 . . . . -163.1(3) ?
    C7 C8 C10 C13 . . . . -105.2(4) ?
    C9 C8 C10 C13 . . . . 73.2(4) ?
    C8 C10 C11 C12 . . . . -19.6(4) ?
    C13 C10 C11 C12 . . . . 103.0(4) ?
    C8 C10 C11 C16 . . . . 163.8(3) ?
    C13 C10 C11 C16 . . . . -73.6(4) ?
    C16 C11 C12 N1 . . . . 3.8(5) ?
    C10 C11 C12 N1 . . . . -172.9(3) ?
    C16 C11 C12 O3 . . . . -177.4(3) ?
    C10 C11 C12 O3 . . . . 5.9(5) ?
    C8 C10 C13 O4 . . . . -114.4(5) ?
    C11 C10 C13 O4 . . . . 123.6(5) ?
    C8 C10 C13 O5 . . . . 64.3(4) ?
    C11 C10 C13 O5 . . . . -57.7(4) ?
    C12 C11 C16 O6 . . . . 3.1(6) ?
    C10 C11 C16 O6 . . . . 179.8(4) ?
    C12 C11 C16 O7 . . . . -179.0(3) ?
    C10 C11 C16 O7 . . . . -2.3(5) ?
    N1 C19 C21 C23 . . . . -55.7(5) ?
    C22 C19 C21 C23 . . . . 63.6(5) ?
    C20 C19 C21 C23 . . . . -177.1(4) ?
    C19 C21 C23 C26 . . . . 55.6(8) ?
    C19 C21 C23 C24 . . . . 175.4(5) ?
    C19 C21 C23 C25 . . . . -73.2(6) ?
    O2 C9 O1 C1 . . . . 179.3(3) ?
    C8 C9 O1 C1 . . . . -0.3(5) ?
    C6 C1 O1 C9 . . . . -0.3(5) ?
    C2 C1 O1 C9 . . . . 179.5(4) ?
    C8 C7 O3 C12 . . . . -12.7(4) ?
    C6 C7 O3 C12 . . . . 166.8(3) ?
    N1 C12 O3 C7 . . . . -169.8(3) ?
    C11 C12 O3 C7 . . . . 11.3(4) ?
    O4 C13 O5 C14 . . . . -7.9(7) ?
    C10 C13 O5 C14 . . . . 173.3(4) ?
    C15 C14 O5 C13 . . . . -84.9(6) ?
    O6 C16 O7 C17 . . . . -2.9(5) ?
    C11 C16 O7 C17 . . . . 179.0(4) ?
    C18 C17 O7 C16 . . . . -86.8(6) ?
    C11 C12 N1 C19 . . . . -176.2(3) ?
    O3 C12 N1 C19 . . . . 4.9(5) ?
    C22 C19 N1 C12 . . . . 176.9(4) ?
    C20 C19 N1 C12 . . . . 61.3(5) ?
    C21 C19 N1 C12 . . . . -59.8(5) ?
loop_
    _geom_hbond_atom_site_label_D
    _geom_hbond_atom_site_label_H
    _geom_hbond_atom_site_label_A
    _geom_hbond_site_symmetry_A
    _geom_hbond_distance_DH
    _geom_hbond_distance_HA
    _geom_hbond_distance_DA
    _geom_hbond_angle_DHA
    N1 H1 O6 . 0.86 1.99 2.659(4) 135
    C2 H2 O6 1_554 0.93 2.47 3.252(5) 141.2
    C4 H4 O4 4_654 0.93 2.43 3.306(5) 157.3
