# Supplementary material for: rac-Diethyl 5-oxo-2-[(2,4,4-trimethyl­pentan-2-yl)amino]-4,5-dihydro­pyrano[3,2-c]chromene-3,4-dicarboxyl­ate
Source: Acta Crystallogr Sect E Struct Rep Online. 2011 Dec 14;68(Pt 1):o112. doi: 10.1107/S1600536811051786 (PMC3254459; doi:10.1107/S1600536811051786)
Supplement: Supplementary file 2 [file e-68-0o112-Isup2.hkl]

#
# h,k,l, Fc-squared, Fo-squared, sigma(Fo-squared) and status flag
#
data_I
_shelx_title ' YAC3 in Pna2(1)'
_shelx_refln_list_code          4
_shelx_F_calc_maximum      242.72
_exptl_crystal_F_000      1008.00
_reflns_d_resolution_high  0.8507
 
loop_
 _symmetry_equiv_pos_as_xyz
 'x, y, z'
 '-x, -y, z+1/2'
 'x+1/2, -y+1/2, z'
 '-x+1/2, y+1/2, z+1/2'
 
_cell_length_a    11.6910
_cell_length_b    18.7856
_cell_length_c    11.7305
_cell_angle_alpha  90.000
_cell_angle_beta   90.000
_cell_angle_gamma  90.000
 
_shelx_F_squared_multiplier     1.000
 
loop_
 _refln_index_h
 _refln_index_k
 _refln_index_l
 _refln_F_squared_calc
 _refln_F_squared_meas
 _refln_F_squared_sigma
 _refln_observed_status
   2   0 -13       36.75       37.10     11.65 o
   4   0 -13        8.93       12.24     12.88 o
   0   1 -13       14.37       19.55      8.68 o
   1   1 -13       39.11       56.06      9.68 o
   2   1 -13        1.60        3.96     15.60 o
   3   1 -13        6.88       -4.32     15.57 o
   4   1 -13        3.91       11.62      9.03 o
   1   2 -13        3.47        1.21      6.57 o
   2   2 -13       14.83       20.83      8.10 o
   3   2 -13        1.19       -7.38      7.62 o
   4   2 -13        1.53      -10.29     10.29 o
   0   3 -13        1.73       -3.95      8.48 o
   1   3 -13       17.48       14.40      7.32 o
   2   3 -13       14.27        6.66      7.75 o
   3   3 -13        1.21       -6.58      7.74 o
   1   4 -13       13.97       23.99      7.71 o
   2   4 -13       18.52       15.73     16.64 o
   3   4 -13       19.11       10.36      8.65 o
   0   5 -13       22.14       27.00     11.33 o
   1   5 -13        3.57       -5.44      5.44 o
   2   5 -13       40.71       50.51      9.92 o
   3   5 -13       12.39        4.01      8.37 o
   1   6 -13        5.95        4.76      5.95 o
   2   6 -13        4.79        6.64      6.51 o
   0   0 -12      196.33      192.66     15.08 o
   2   0 -12       45.02       67.07     12.43 o
   4   0 -12       32.96       33.60     13.27 o
   6   0 -12       47.86        9.52     14.63 o
   1   1 -12       31.08       33.30      7.05 o
   2   1 -12        0.18       -6.34     10.55 o
   3   1 -12        6.46        5.09      7.67 o
   4   1 -12       35.95       30.23      9.09 o
   5   1 -12       11.72       10.80      8.95 o
   6   1 -12        7.48        2.13     17.61 o
   0   2 -12       75.97       86.82     11.46 o
   1   2 -12      113.91      118.77     15.36 o
   2   2 -12       52.45       69.05      8.90 o
   3   2 -12       88.63       85.42     10.20 o
   4   2 -12        7.87       10.85      8.22 o
   5   2 -12       11.07        8.17     31.30 o
   6   2 -12        7.88       -6.38      9.70 o
   1   3 -12        0.57       -2.37      5.84 o
   2   3 -12        5.38       -0.08      4.81 o
   3   3 -12       19.11       23.90      8.35 o
   4   3 -12       22.26        8.97      8.34 o
   5   3 -12        4.32       -0.16      8.49 o
   6   3 -12        4.60       -9.63      9.63 o
   0   4 -12       19.15       23.57      9.71 o
   1   4 -12       25.43       21.18      5.68 o
   2   4 -12        8.49        8.82      5.48 o
   3   4 -12       12.94        6.43      7.80 o
   4   4 -12        4.46       -5.87      8.06 o
   5   4 -12       13.38       -0.10      8.94 o
   6   4 -12        5.04       11.49     10.62 o
   1   5 -12        4.93        6.82      5.41 o
   2   5 -12       36.94       36.35      6.60 o
   3   5 -12        0.73        0.18      6.24 o
   4   5 -12        4.13       -3.37      6.00 o
   5   5 -12        7.16        0.48      9.33 o
   0   6 -12       21.30       31.43      6.86 o
   1   6 -12       12.32        5.88      5.55 o
   2   6 -12       27.96       17.75      6.28 o
   3   6 -12        0.52       -5.70      5.70 o
   4   6 -12       12.14       -6.02      6.02 o
   5   6 -12       17.33       18.93      7.59 o
   1   7 -12        5.25        2.00      5.50 o
   2   7 -12       13.49       -2.78      6.07 o
   3   7 -12        7.49        2.76      7.27 o
   4   7 -12        2.52       -3.78      6.48 o
   5   7 -12        7.60       -2.23      9.75 o
   0   8 -12       12.42       15.24      8.51 o
   1   8 -12        0.74       -5.48      5.48 o
   2   8 -12       10.58        7.05      6.25 o
   3   8 -12        9.25       -1.62      6.49 o
   4   8 -12       31.80       27.51      8.61 o
   1   9 -12        2.21       -5.64      5.64 o
   2   9 -12        9.63       -3.35      6.11 o
   3   9 -12        4.81       -5.71      6.60 o
   0  10 -12        1.23        9.24     14.34 o
   1  10 -12        0.99       -3.58      6.91 o
   2  10 -12        2.96        2.40      9.23 o
   2   0 -11       61.33       53.86     11.59 o
   4   0 -11       31.58       45.77     13.14 o
   6   0 -11      230.87      202.83     23.11 o
   8   0 -11       11.22      -15.86     15.93 o
   0   1 -11        5.85       -3.66      3.66 o
   1   1 -11       49.73       56.44      7.23 o
   2   1 -11      102.94      103.31      9.61 o
   3   1 -11       18.30       13.17      7.74 o
   4   1 -11       12.57       17.99      8.56 o
   5   1 -11      154.24      167.95     14.17 o
   6   1 -11       19.69       34.70     17.90 o
   7   1 -11       16.98       16.70     11.09 o
   8   1 -11        4.19      -14.02     14.02 o
   1   2 -11       54.41       67.83      7.15 o
   2   2 -11       43.22       47.80      8.26 o
   3   2 -11       32.07       39.57     15.02 o
   4   2 -11       38.04       43.47      9.41 o
   5   2 -11       26.67       40.89      9.76 o
   6   2 -11      136.84      126.80     15.57 o
   7   2 -11       53.67       47.66     12.34 o
   8   2 -11       50.28       45.80     15.34 o
   0   3 -11        3.24       -2.14      3.63 o
   1   3 -11      133.49      138.88      8.31 o
   2   3 -11       47.27       49.75      8.49 o
   3   3 -11      249.97      243.04     18.35 o
   4   3 -11        3.53        3.46      8.22 o
   5   3 -11       23.72       32.43     13.98 o
   6   3 -11       18.81       18.42     10.44 o
   7   3 -11        1.61        1.10     10.48 o
   1   4 -11       11.51       11.62      5.52 o
   2   4 -11       50.07       36.23      6.22 o
   3   4 -11        8.59        5.54      8.15 o
   4   4 -11      164.05      160.34     26.38 o
   5   4 -11        5.82       -3.54      8.66 o
   6   4 -11       45.27       30.69     11.03 o
   7   4 -11        5.83       19.92     11.27 o
   0   5 -11       44.84       50.63     13.27 o
   1   5 -11       70.12       58.97      6.62 o
   2   5 -11       13.47        9.48      5.73 o
   3   5 -11      194.34      180.91     10.49 o
   4   5 -11       16.47       23.85      7.27 o
   5   5 -11       47.41       54.36      7.64 o
   6   5 -11        4.27       11.63     13.85 o
   7   5 -11       22.25       30.97     12.04 o
   1   6 -11       51.81       52.81      8.02 o
   2   6 -11       76.37       67.38      7.49 o
   3   6 -11       40.75       35.20      6.97 o
   4   6 -11       48.35       62.52      7.99 o
   5   6 -11       55.30       72.20      8.41 o
   6   6 -11       42.10       24.34     11.40 o
   7   6 -11       50.56       63.12     13.45 o
   0   7 -11      257.66      228.78     12.47 o
   1   7 -11       22.35       19.42      6.32 o
   2   7 -11      118.85      129.06     11.73 o
   3   7 -11        3.33        2.37      6.18 o
   4   7 -11       58.96       73.11      8.43 o
   5   7 -11       22.35       28.44      7.54 o
   6   7 -11       30.35       54.61     12.15 o
   1   8 -11        2.47        1.66      4.29 o
   2   8 -11       27.00       16.26      6.35 o
   3   8 -11       36.30       27.91      7.17 o
   4   8 -11       17.03       10.91     10.63 o
   5   8 -11       41.48       44.48      8.29 o
   6   8 -11       17.37       23.58     15.83 o
   0   9 -11      110.27      120.83     18.64 o
   1   9 -11       10.99       13.48      4.82 o
   2   9 -11       40.21       38.25      9.62 o
   3   9 -11        4.23       -4.85      6.21 o
   4   9 -11       27.38       25.43      7.71 o
   5   9 -11       26.19        4.52      7.41 o
   6   9 -11       17.34       13.79     15.41 o
   1  10 -11        6.71        8.97      5.39 o
   2  10 -11        9.04        8.83      5.47 o
   3  10 -11        2.33        3.16      6.58 o
   4  10 -11        3.21       -4.07      7.07 o
   5  10 -11        1.72        4.17      9.45 o
   0  11 -11        5.54       11.04      7.09 o
   1  11 -11       14.84       12.54      5.24 o
   2  11 -11       15.40       17.06      5.38 o
   3  11 -11       22.19       23.61      5.74 o
   4  11 -11        5.73       -6.36      9.36 o
   1  12 -11        4.92        4.84      5.25 o
   2  12 -11       15.89       28.09      6.10 o
   3  12 -11        0.07        5.19      5.41 o
   0  13 -11       12.02        3.93      7.96 o
   1  13 -11        5.30       24.21      6.99 o
   0   0 -10      282.69      240.73     19.62 o
   2   0 -10      782.18      666.04     33.41 o
   4   0 -10     1021.68     1041.78     48.88 o
   6   0 -10      114.09      114.59     18.19 o
   8   0 -10       35.15       12.95     16.83 o
   1   1 -10      277.67      248.88      9.20 o
   2   1 -10      156.56      150.35     12.13 o
   3   1 -10      407.68      368.45     23.69 o
   5   1 -10      488.95      461.40     21.64 o
   6   1 -10       49.55       52.71     11.56 o
   7   1 -10       72.54       67.16     12.65 o
   8   1 -10        0.97      -10.81     10.81 o
   9   1 -10        5.23       -7.02     12.43 o
   0   2 -10      773.94      754.17     16.71 o
   1   2 -10     1380.09     1424.18     23.56 o
   2   2 -10      277.47      258.87     14.58 o
   3   2 -10       52.25       61.15      9.36 o
   4   2 -10      308.04      310.69     16.90 o
   5   2 -10        7.50       14.51      8.94 o
   6   2 -10       52.03       61.33     11.44 o
   7   2 -10       61.04       54.61     12.36 o
   8   2 -10       34.75       39.82     12.78 o
   9   2 -10        9.32       -9.36     12.22 o
   1   3 -10      290.52      369.87      9.60 o
   2   3 -10      611.31      554.31     18.66 o
   3   3 -10      282.89      258.28     15.45 o
   4   3 -10       13.31        2.34     10.68 o
   5   3 -10      129.05      138.52     13.13 o
   6   3 -10       43.87       44.69     11.17 o
   7   3 -10       66.49       79.29     12.94 o
   8   3 -10       15.01       20.60     12.13 o
   9   3 -10       11.79       -3.00     12.66 o
   0   4 -10      962.53      968.86     33.99 o
   1   4 -10      483.70      477.11     11.34 o
   2   4 -10      190.30      215.98      8.84 o
   3   4 -10       66.75       91.80     15.11 o
   4   4 -10       19.65        9.68      5.66 o
   5   4 -10       14.32       -1.46      8.92 o
   6   4 -10       27.54       14.19     10.23 o
   7   4 -10       56.75       64.21     12.66 o
   8   4 -10       12.57        8.40     11.89 o
   9   4 -10       15.12       18.51     13.50 o
   1   5 -10      141.74      159.03     12.87 o
   2   5 -10      439.21      466.07     15.34 o
   3   5 -10      260.43      260.58     11.74 o
   4   5 -10      120.80      120.52      9.07 o
   5   5 -10      116.19       94.81     12.22 o
   6   5 -10        0.56        0.30      9.61 o
   7   5 -10        1.24       13.52     10.94 o
   8   5 -10       13.14       16.82     11.91 o
   0   6 -10      268.19      242.69     16.23 o
   1   6 -10      159.17      147.76      9.34 o
   2   6 -10      233.12      258.85     11.56 o
   3   6 -10      224.84      271.27     16.02 o
   4   6 -10      150.30      157.79     10.03 o
   5   6 -10       59.17       74.05     11.64 o
   6   6 -10       63.80       68.61     12.25 o
   7   6 -10        2.14       -5.31     10.46 o
   8   6 -10        5.31       -9.63     13.14 o
   1   7 -10       32.97       44.43      4.82 o
   2   7 -10       62.81       76.32      7.59 o
   3   7 -10      161.84      181.26     15.40 o
   4   7 -10      123.53      137.24      9.94 o
   5   7 -10      200.20      234.18     17.15 o
   6   7 -10       54.41       73.49     12.52 o
   7   7 -10       38.73       32.89     11.67 o
   8   7 -10       32.38       44.42     13.52 o
   0   8 -10       65.41       45.31      7.22 o
   1   8 -10      171.44      175.08      7.95 o
   2   8 -10       21.98        9.87      6.04 o
   3   8 -10       60.03       55.51      7.61 o
   4   8 -10       80.20       95.57      8.87 o
   5   8 -10       38.55       52.26     12.01 o
   6   8 -10       42.85       43.94     13.14 o
   7   8 -10       24.08       31.77     12.39 o
   1   9 -10       36.50       48.59      5.39 o
   2   9 -10       58.68       49.96      5.72 o
   3   9 -10       52.77       45.28      7.74 o
   4   9 -10       18.18       21.42      7.15 o
   5   9 -10       23.61       24.40     21.62 o
   6   9 -10       73.94       87.88     13.65 o
   7   9 -10       28.00       26.12     13.69 o
   0  10 -10       57.66       51.64      8.21 o
   1  10 -10       39.08       25.88      6.87 o
   2  10 -10        6.54        5.17      4.76 o
   3  10 -10       10.02       -0.91      5.97 o
   4  10 -10       15.26       12.71      5.00 o
   5  10 -10        5.68       12.74      7.59 o
   6  10 -10       46.30       64.51     12.80 o
   7  10 -10        3.88        9.00     15.34 o
   1  11 -10       64.42       64.97      6.28 o
   2  11 -10        4.62       -2.17      4.75 o
   3  11 -10       26.51       22.71      5.34 o
   4  11 -10       16.99       11.65      6.22 o
   5  11 -10       12.39        7.69      5.43 o
   6  11 -10       14.90       13.17      6.90 o
   0  12 -10       44.00       33.04      8.26 o
   1  12 -10       14.46        8.39      5.19 o
   2  12 -10        5.12        0.60      5.15 o
   3  12 -10       29.31       37.71      6.03 o
   4  12 -10       19.99       20.93      5.86 o
   5  12 -10        0.14       -5.24      5.24 o
   1  13 -10        1.38       -2.77      9.93 o
   2  13 -10       37.37       50.44      6.51 o
   3  13 -10        2.96        2.60      5.44 o
   4  13 -10       33.50       41.49      6.79 o
   0  14 -10        9.31       14.76      8.11 o
   1  14 -10       22.89       16.25      5.91 o
   2  14 -10        3.28        5.35      5.60 o
   3  14 -10       60.58       70.22      7.61 o
   1  15 -10        3.14       10.55     10.88 o
   2   0  -9     1409.07     1408.72     41.08 o
   4   0  -9      925.05      948.17     45.12 o
   6   0  -9      217.68      219.21     23.76 o
   8   0  -9       50.39       -1.75     16.31 o
  10   0  -9        0.43      -17.29     17.29 o
   0   1  -9     1317.95     1334.05     26.54 o
   1   1  -9      607.20      598.98     14.25 o
   2   1  -9       53.02       56.91      5.11 o
   3   1  -9      679.84      652.30     18.87 o
   4   1  -9       29.05       51.72      8.86 o
   5   1  -9      412.21      426.32     20.21 o
   6   1  -9       60.24       57.00     10.92 o
   7   1  -9       17.55       16.49     11.08 o
   8   1  -9        8.69       17.41     12.49 o
   9   1  -9       13.26      -11.48     11.48 o
  10   1  -9        3.43      -12.60     12.60 o
   1   2  -9      643.34      664.02     13.26 o
   2   2  -9      474.38      425.34     14.92 o
   3   2  -9        2.22       -3.01      3.01 o
   4   2  -9      316.13      314.90     16.51 o
   5   2  -9      157.12      165.46     26.48 o
   6   2  -9      228.22      240.78     17.06 o
   7   2  -9      204.05      192.66     20.49 o
   8   2  -9       66.15       70.10     24.31 o
   9   2  -9       36.63       20.32     13.34 o
  10   2  -9        1.63      -12.63     12.63 o
   0   3  -9      702.22      649.62     15.89 o
   1   3  -9      528.15      521.07     16.93 o
   2   3  -9       12.31        6.01      8.05 o
   3   3  -9        7.23       -0.22      3.18 o
   4   3  -9      187.76      195.41     19.68 o
   5   3  -9      346.53      353.26     20.68 o
   6   3  -9      176.04      192.28     10.59 o
   7   3  -9      101.44       98.45     13.50 o
   8   3  -9       95.65       78.22     13.93 o
   9   3  -9       46.97       40.77      7.72 o
  10   3  -9        5.38       -3.53      6.82 o
   1   4  -9       73.44       57.90      8.55 o
   2   4  -9      313.34      297.02     15.28 o
   3   4  -9       71.84       64.13      7.44 o
   4   4  -9      317.12      308.49     25.42 o
   5   4  -9      181.69      209.75     11.75 o
   6   4  -9       12.42       19.30      9.97 o
   7   4  -9      114.76      124.85     14.33 o
   8   4  -9       59.22       80.50     13.92 o
   9   4  -9       73.50       76.82      8.85 o
   0   5  -9       56.40       60.71      7.98 o
   1   5  -9      107.57      115.08      7.82 o
   2   5  -9      143.82      147.65      7.37 o
   3   5  -9       75.61       86.68      5.82 o
   4   5  -9       54.09       39.82      6.14 o
   5   5  -9        2.41       -6.79      8.88 o
   6   5  -9        6.16        0.21      9.70 o
   7   5  -9       56.20       55.15     12.40 o
   8   5  -9      175.88      183.27     17.21 o
   9   5  -9       91.89       95.45     10.35 o
   1   6  -9       97.19       91.21      5.69 o
   2   6  -9      159.01      163.52      7.50 o
   3   6  -9       58.66       64.33      5.40 o
   4   6  -9       18.03        4.56      8.25 o
   5   6  -9       47.35       36.85     10.23 o
   6   6  -9       88.84       62.72     12.29 o
   7   6  -9       12.54       17.63     10.85 o
   8   6  -9       81.10      110.05     15.96 o
   9   6  -9       11.63       27.49      7.90 o
   0   7  -9       68.27       65.37     10.13 o
   1   7  -9       33.31       27.52      4.16 o
   2   7  -9       35.77       30.41      6.04 o
   3   7  -9       23.87       14.48      5.81 o
   4   7  -9      185.18      173.81     14.28 o
   5   7  -9       37.64       57.40     10.80 o
   6   7  -9       38.14       33.09     10.87 o
   7   7  -9       66.10       83.27     13.45 o
   8   7  -9       55.38       67.50      8.29 o
   9   7  -9       30.30       42.38      9.48 o
   1   8  -9       15.13        3.62      3.87 o
   2   8  -9       21.26       26.94      4.54 o
   3   8  -9       22.85       14.51      6.02 o
   4   8  -9       50.55       49.19     10.13 o
   5   8  -9      312.88      307.33     19.02 o
   6   8  -9       84.74       86.68     13.06 o
   7   8  -9       65.13       88.07      8.25 o
   8   8  -9       18.22       17.04      7.00 o
   9   8  -9       14.97       35.99     14.28 o
   0   9  -9       29.72       33.00      6.69 o
   1   9  -9       16.17        7.38      4.13 o
   2   9  -9       20.17        9.58      4.70 o
   3   9  -9      118.93      127.88     10.86 o
   4   9  -9       65.94       48.70      5.40 o
   5   9  -9       82.90       93.05      8.00 o
   6   9  -9        6.52       14.26      7.40 o
   7   9  -9        0.19        7.36      6.18 o
   8   9  -9       27.44       31.43     11.83 o
   1  10  -9       26.43       19.01      4.77 o
   2  10  -9       11.12        1.86      4.47 o
   3  10  -9       33.00       38.93      5.25 o
   4  10  -9       19.03       13.98      4.90 o
   5  10  -9       56.59       49.92      7.52 o
   6  10  -9       38.07       32.35      6.98 o
   7  10  -9       35.69       26.11      7.26 o
   8  10  -9        0.73       -9.84      9.84 o
   0  11  -9      140.92      165.78     16.12 o
   1  11  -9        3.24        0.92      4.54 o
   2  11  -9      111.20       93.09      6.84 o
   3  11  -9      101.07       76.44      6.45 o
   4  11  -9       24.62       21.90      5.37 o
   5  11  -9       20.49       12.84      7.09 o
   6  11  -9       25.41       29.99      7.10 o
   7  11  -9       17.85       20.36      7.30 o
   1  12  -9       12.36       17.99      5.28 o
   2  12  -9       33.38       38.10      5.89 o
   3  12  -9       14.15        4.13      5.19 o
   4  12  -9       23.02       16.77      5.60 o
   5  12  -9       19.23       13.87      7.49 o
   6  12  -9        0.81       -6.01      6.01 o
   7  12  -9       20.50        5.84      7.35 o
   0  13  -9      122.89       88.51     17.12 o
   1  13  -9       78.79       82.24      7.16 o
   2  13  -9       85.02       91.12      7.43 o
   3  13  -9       12.34       12.00      5.59 o
   4  13  -9       88.17      103.64      7.91 o
   5  13  -9        6.98       -1.62      5.43 o
   6  13  -9        4.07        0.04      8.29 o
   1  14  -9       22.53       20.31      5.91 o
   2  14  -9       26.88       37.13      7.27 o
   3  14  -9       24.42        7.72      5.76 o
   4  14  -9        2.68        1.55      5.64 o
   5  14  -9       18.53       19.36      6.50 o
   0  15  -9       14.47        2.17      7.95 o
   1  15  -9       21.84       11.33      5.84 o
   2  15  -9        5.62        3.65      5.76 o
   3  15  -9       23.41       22.25      6.85 o
   4  15  -9        5.37        2.55      5.93 o
   1  16  -9        6.17        4.08      5.91 o
   2  16  -9       15.68       16.05      6.21 o
   3  16  -9       15.69       21.04     12.24 o
   0   0  -8      159.46      155.53      7.69 o
   2   0  -8     1039.75      621.63     28.23 o
   4   0  -8      376.04      382.24     16.65 o
   6   0  -8        1.00       -5.11     11.52 o
   8   0  -8        4.58      -13.53     13.53 o
  10   0  -8        9.92        1.04     19.29 o
   1   1  -8      261.81      268.19      7.91 o
   2   1  -8        0.08       -1.40      1.98 o
   3   1  -8       21.60       19.74      3.97 o
   4   1  -8      410.08      419.49     12.47 o
   5   1  -8        7.52        9.19      4.72 o
   6   1  -8       21.16       -1.76      8.60 o
   7   1  -8       65.06       54.02      6.48 o
   8   1  -8        5.54      -10.13     10.13 o
   9   1  -8        2.21      -16.38     16.38 o
  10   1  -8       15.54      -13.28     13.28 o
  11   1  -8        8.42       -8.35     14.30 o
   0   2  -8      367.55      365.35      9.09 o
   1   2  -8        6.72        4.04      2.27 o
   2   2  -8       22.23       19.58      4.49 o
   3   2  -8       85.26       86.70      6.74 o
   4   2  -8      191.73      193.43     12.70 o
   5   2  -8      456.26      466.20     16.23 o
   6   2  -8       22.35       21.83      5.32 o
   7   2  -8       46.46       33.57     14.31 o
   8   2  -8        3.19       -5.67      5.67 o
   9   2  -8       12.40        6.25      7.30 o
  10   2  -8        2.19      -10.36     10.36 o
  11   2  -8       47.33        6.15     20.59 o
   1   3  -8       46.23       45.87      3.09 o
   2   3  -8       44.75       46.24      4.46 o
   3   3  -8       79.23       74.94      5.54 o
   4   3  -8       32.04       29.35      3.91 o
   5   3  -8      345.53      340.07     12.60 o
   6   3  -8       10.32        7.17      5.13 o
   7   3  -8       28.48       13.67     10.13 o
   8   3  -8       49.07       43.18      7.27 o
   9   3  -8       52.62       66.44      8.78 o
  10   3  -8       27.42       27.43      8.30 o
   0   4  -8      479.74      477.54     11.40 o
   1   4  -8      192.87      175.14      5.92 o
   2   4  -8      670.59      646.60     20.42 o
   3   4  -8        9.09        6.46      3.07 o
   4   4  -8       81.65       98.64      6.72 o
   5   4  -8       41.20       44.26      5.87 o
   6   4  -8       18.27       18.79      5.89 o
   7   4  -8       48.85       43.76     11.32 o
   8   4  -8      138.68      153.33     14.73 o
   9   4  -8       29.95       41.47      8.34 o
  10   4  -8       15.38       19.99      8.08 o
   1   5  -8       77.59       77.77      4.22 o
   2   5  -8       10.40        5.47      2.52 o
   3   5  -8       54.01       58.43      4.28 o
   4   5  -8       72.28       61.62      6.25 o
   5   5  -8       39.38       32.87      7.34 o
   6   5  -8       10.48        0.79      9.27 o
   7   5  -8       56.67       84.49      7.69 o
   8   5  -8       60.88       99.85     13.22 o
   9   5  -8       81.00       89.46     12.22 o
  10   5  -8        0.76       12.61      7.48 o
   0   6  -8       70.13       60.60      6.25 o
   1   6  -8      100.84       89.25      6.22 o
   2   6  -8       50.51       60.28      4.25 o
   3   6  -8      190.59      180.92      7.55 o
   4   6  -8       26.74       21.51      5.35 o
   5   6  -8      148.88      147.31     10.75 o
   6   6  -8       13.49        4.95      9.62 o
   7   6  -8        4.80        6.80      5.54 o
   8   6  -8      276.45      295.17     13.87 o
   9   6  -8        0.17       28.87      7.58 o
  10   6  -8       26.58       50.42     11.68 o
   1   7  -8        6.20        1.80      2.09 o
   2   7  -8        6.02        4.12      1.91 o
   3   7  -8       63.59       66.23      9.81 o
   4   7  -8       90.85       78.53      7.27 o
   5   7  -8      190.21      209.90     13.92 o
   6   7  -8       68.01       72.72      5.74 o
   7   7  -8       92.27       91.44      8.28 o
   8   7  -8       35.45       79.35     18.95 o
   9   7  -8       27.30       37.09      7.96 o
  10   7  -8       17.23       46.46      8.93 o
   0   8  -8       27.44       31.42      4.89 o
   1   8  -8       21.96       25.53      3.33 o
   2   8  -8       11.68        9.98      3.01 o
   3   8  -8       78.66       74.35      6.03 o
   4   8  -8       79.17       71.42      6.70 o
   5   8  -8       35.32       35.93      5.94 o
   6   8  -8       19.23       28.43      6.70 o
   7   8  -8        1.57        4.26      6.01 o
   8   8  -8       75.06       99.19      9.31 o
   9   8  -8       14.01       24.12      8.21 o
   1   9  -8       63.00       52.84      4.89 o
   2   9  -8       11.11        4.90      3.88 o
   3   9  -8        6.76        6.05      4.09 o
   4   9  -8      104.73      108.79     10.51 o
   5   9  -8       67.60       66.77      7.75 o
   6   9  -8       72.90       77.24      8.19 o
   7   9  -8       31.58       36.34      7.33 o
   8   9  -8       44.14       62.82     11.33 o
   9   9  -8        1.97       11.59      7.44 o
   0  10  -8       61.79       60.45      7.59 o
   1  10  -8       68.72       77.10      5.83 o
   2  10  -8      115.09      115.21      6.80 o
   3  10  -8       67.40       74.13      5.95 o
   4  10  -8      147.50      141.70      8.93 o
   5  10  -8       56.09       61.22      8.81 o
   6  10  -8        6.25       -1.59      7.45 o
   7  10  -8        8.85        7.78      7.38 o
   8  10  -8       30.72       34.47     17.48 o
   9  10  -8        0.60        5.33      7.25 o
   1  11  -8      132.97      149.69      7.83 o
   2  11  -8       89.55       81.40      6.45 o
   3  11  -8        9.06        2.43      4.93 o
   4  11  -8       12.87        9.22      5.67 o
   5  11  -8       26.40       20.73      6.37 o
   6  11  -8        1.00       -6.67      6.67 o
   7  11  -8        3.26       -4.28      7.20 o
   8  11  -8       11.63        9.01      7.21 o
   0  12  -8       77.68       99.38     10.05 o
   1  12  -8      291.53      294.35     10.93 o
   2  12  -8       31.11       38.16      5.77 o
   3  12  -8       19.81       23.31      5.50 o
   4  12  -8       14.95        8.98      6.00 o
   5  12  -8       14.42        3.93      6.05 o
   6  12  -8        0.90       -3.43      6.09 o
   7  12  -8       22.74       17.01      7.41 o
   8  12  -8        0.28       -7.05      7.05 o
   1  13  -8       33.46       45.52      6.11 o
   2  13  -8      232.41      246.87     10.69 o
   3  13  -8       25.74       26.60      5.83 o
   4  13  -8       55.37       63.30      6.87 o
   5  13  -8       36.61       29.96      7.13 o
   6  13  -8        3.46        0.29      6.66 o
   7  13  -8        0.57       -6.64      6.64 o
   0  14  -8        3.72        1.95      7.24 o
   1  14  -8      144.15      132.25      8.47 o
   2  14  -8       98.68      107.93      7.98 o
   3  14  -8      104.27      115.11      8.87 o
   4  14  -8       36.78       36.16      6.44 o
   5  14  -8        1.14       -5.56      6.23 o
   6  14  -8       10.86        5.37     12.59 o
   1  15  -8       51.58       50.32      6.76 o
   2  15  -8       27.52       10.90      5.85 o
   3  15  -8       15.22        9.57      5.79 o
   4  15  -8       16.02        8.65      5.90 o
   5  15  -8        8.76       12.56      7.23 o
   6  15  -8       16.36       21.36     14.05 o
   0  16  -8        1.55        6.56      7.98 o
   1  16  -8        1.04       -5.11      5.11 o
   2  16  -8       21.07       21.56      6.62 o
   3  16  -8        0.49       -5.93      5.93 o
   4  16  -8       44.51       53.32      7.47 o
   5  16  -8       22.79       11.72     13.34 o
   1  17  -8        7.90       -2.31      6.47 o
   2  17  -8       11.88       11.14      6.37 o
   3  17  -8       11.33       12.43      6.56 o
   4   0  -7      545.41      604.59     22.27 o
   6   0  -7      678.39      685.46     22.85 o
   8   0  -7        6.55       -4.34     15.02 o
  10   0  -7       30.85       -7.06     19.29 o
   0   1  -7       75.90       81.24      4.05 o
   1   1  -7      343.81      369.72      9.38 o
   2   1  -7      425.79      387.60     14.76 o
   3   1  -7      174.63      151.59      6.96 o
   4   1  -7       78.26       74.44      5.56 o
   5   1  -7      115.82      119.38      7.03 o
   6   1  -7       80.20       92.34      7.67 o
   7   1  -7        9.39        1.67      3.39 o
   8   1  -7        1.20       -2.19      5.57 o
   9   1  -7       42.97       35.36      7.89 o
  10   1  -7       30.68        7.81     10.43 o
  11   1  -7        5.37      -12.82     12.82 o
   1   2  -7     1044.85     1077.49     17.64 o
   2   2  -7      323.17      303.75     13.34 o
   3   2  -7      273.74      266.27      9.07 o
   4   2  -7       77.32       83.99      5.81 o
   5   2  -7       62.88       59.75      4.50 o
   6   2  -7       41.20       49.82      6.09 o
   7   2  -7       21.48       14.53      5.45 o
   8   2  -7       21.59       12.76      6.21 o
   9   2  -7       25.49       20.86      7.65 o
  10   2  -7       13.52       -6.61      9.26 o
  11   2  -7        0.47       -7.34      7.34 o
   0   3  -7      342.75      368.04      9.06 o
   1   3  -7        7.66        1.38      3.37 o
   2   3  -7       13.31       14.74      2.72 o
   3   3  -7      534.90      502.13     11.25 o
   4   3  -7       66.40       77.61      5.68 o
   5   3  -7       29.32       38.33      6.47 o
   6   3  -7      211.40      216.07      8.17 o
   7   3  -7       49.48       44.42      4.37 o
   8   3  -7       25.26       11.24      7.12 o
   9   3  -7      122.16      110.70     10.19 o
  10   3  -7       15.40       13.80      8.02 o
  11   3  -7       33.08       15.56     12.03 o
   1   4  -7      220.78      218.52      6.27 o
   2   4  -7      179.58      194.83      6.14 o
   3   4  -7      221.21      223.50      7.95 o
   4   4  -7      100.54       93.75      5.17 o
   5   4  -7      111.88       93.27      6.46 o
   6   4  -7       77.80       64.82      7.34 o
   7   4  -7        4.45       -1.73      3.38 o
   8   4  -7      100.96      114.96      9.70 o
   9   4  -7       65.34       86.92      9.53 o
  10   4  -7      188.46      203.88     14.54 o
  11   4  -7       16.01       26.76      9.08 o
   0   5  -7       11.22       11.79      4.07 o
   1   5  -7       18.63       26.53      2.64 o
   2   5  -7      440.01      419.65      9.77 o
   3   5  -7      480.11      470.98     13.03 o
   4   5  -7       22.43       10.04      3.42 o
   5   5  -7        3.51       -5.20      5.20 o
   6   5  -7       10.00       13.35      4.07 o
   7   5  -7      187.24      202.92      9.00 o
   8   5  -7       94.89      108.81     12.58 o
   9   5  -7      261.72      300.55     14.69 o
  10   5  -7        8.97       27.21     10.19 o
  11   5  -7       47.28       58.19     18.30 o
   1   6  -7      181.84      171.17      5.86 o
   2   6  -7       26.68       28.40      3.12 o
   3   6  -7        5.77        0.29      2.96 o
   4   6  -7       17.92       18.18      3.77 o
   5   6  -7      131.99      129.77      5.29 o
   6   6  -7      595.78      522.70     21.24 o
   7   6  -7      118.86      120.60      9.43 o
   8   6  -7       27.16       28.49      7.12 o
   9   6  -7       74.75      114.04     10.04 o
  10   6  -7      114.77      114.85     10.86 o
  11   6  -7       66.84       89.49     11.01 o
   0   7  -7      248.21      223.06     15.60 o
   1   7  -7       37.03       36.93      3.11 o
   2   7  -7      157.10      145.43      5.85 o
   3   7  -7       59.31       67.94      4.48 o
   4   7  -7      102.24      105.40      6.12 o
   5   7  -7      440.73      459.04     12.59 o
   6   7  -7      313.97      338.01     17.17 o
   7   7  -7       89.62      123.19     11.58 o
   8   7  -7      208.35      237.53     12.98 o
   9   7  -7       71.44       77.13      9.46 o
  10   7  -7       63.49       96.11     11.04 o
   1   8  -7       19.11       13.83      2.86 o
   2   8  -7       66.17       68.19      5.01 o
   3   8  -7      203.43      179.54      7.41 o
   4   8  -7       30.40       28.05      4.10 o
   5   8  -7       78.23      103.97      7.44 o
   6   8  -7      471.77      477.47     21.53 o
   7   8  -7      133.54      160.19     10.51 o
   8   8  -7       51.86       69.72      8.52 o
   9   8  -7       22.01       32.98      8.01 o
  10   8  -7       23.09       31.33      8.72 o
   0   9  -7      118.78      128.69      7.52 o
   1   9  -7      133.55      128.05      5.34 o
   2   9  -7      419.68      418.88      9.60 o
   3   9  -7      283.87      267.97      9.28 o
   4   9  -7      123.87      125.47     11.16 o
   5   9  -7      203.12      215.80      8.99 o
   6   9  -7      104.44      118.43      9.22 o
   7   9  -7       29.64       39.21      7.29 o
   8   9  -7        0.08       -2.57      6.72 o
   9   9  -7       36.65       35.83      9.24 o
  10   9  -7       20.46       34.67      9.23 o
   1  10  -7        9.65       12.28      3.32 o
   2  10  -7       56.33       55.04      4.61 o
   3  10  -7      104.68      105.58      7.60 o
   4  10  -7       22.73       17.35      7.23 o
   5  10  -7      114.75      109.95      8.71 o
   6  10  -7        8.18       16.52      6.10 o
   7  10  -7       15.81       18.22      6.82 o
   8  10  -7       22.76       18.87      7.14 o
   9  10  -7       30.65       52.65      8.91 o
   0  11  -7      429.99      408.70     27.09 o
   1  11  -7       46.63       53.50      8.18 o
   2  11  -7       37.96       47.85      5.39 o
   3  11  -7      216.24      224.29     11.05 o
   4  11  -7        8.96       -1.48     10.47 o
   5  11  -7        8.67        5.96      5.67 o
   6  11  -7        1.76        2.42      5.81 o
   7  11  -7       28.96       14.14      7.00 o
   8  11  -7       31.25       24.06      7.82 o
   9  11  -7        5.95        0.72      7.32 o
   1  12  -7      159.88      189.71     11.05 o
   2  12  -7       81.64       83.03      6.62 o
   3  12  -7      173.34      155.16      8.79 o
   4  12  -7       41.18       50.88      7.04 o
   5  12  -7       11.62       -2.01      5.73 o
   6  12  -7       44.30       42.78      7.43 o
   7  12  -7        6.20       -6.42      6.42 o
   8  12  -7       16.36       16.40      7.73 o
   9  12  -7       18.23       12.00     18.45 o
   0  13  -7      320.17      302.87     16.32 o
   1  13  -7      102.38      105.30      9.10 o
   2  13  -7      116.38      111.48      7.64 o
   3  13  -7       77.24       85.84      7.16 o
   4  13  -7        1.25       -6.29      6.29 o
   5  13  -7       12.65        9.04      6.70 o
   6  13  -7        3.55       -4.08      6.04 o
   7  13  -7        6.47       -3.45      6.73 o
   8  13  -7        1.41       -6.75      6.75 o
   1  14  -7       80.33       87.27      7.29 o
   2  14  -7       22.67       34.79      6.11 o
   3  14  -7      118.37      128.38      8.33 o
   4  14  -7        1.72       -3.51      5.96 o
   5  14  -7        5.64        0.43      6.42 o
   6  14  -7       27.99       23.04      7.53 o
   7  14  -7       13.42       17.66      7.78 o
   0  15  -7       56.32       69.29     11.75 o
   1  15  -7        5.00       -5.18      5.18 o
   2  15  -7        2.25       -1.23      5.36 o
   3  15  -7       45.33       63.04      7.15 o
   4  15  -7        6.24        0.14      5.56 o
   5  15  -7       29.39       32.43      7.74 o
   6  15  -7       11.02        1.59      7.02 o
   7  15  -7       29.13       42.99      8.75 o
   1  16  -7       10.80        3.86      5.70 o
   2  16  -7       52.81       49.49      6.96 o
   3  16  -7       14.88        8.71      5.93 o
   4  16  -7        0.60       -5.64      5.64 o
   5  16  -7        2.15        1.95      6.92 o
   6  16  -7        6.02        0.26      7.42 o
   0  17  -7        1.74       -6.51      7.74 o
   1  17  -7        6.78        1.60      6.25 o
   2  17  -7        7.86       -5.54      5.65 o
   3  17  -7       22.12       22.69      6.74 o
   4  17  -7        0.13       -7.78      7.78 o
   5  17  -7        0.97        5.52      7.96 o
   1  18  -7        0.61       -5.65      5.65 o
   2  18  -7        1.49       -5.87      5.87 o
   3  18  -7        7.68        9.40      6.54 o
   0  19  -7        2.50       -2.91     10.55 o
   0   0  -6      238.83      202.58      7.92 o
   2   0  -6      370.24      395.69     20.65 o
   4   0  -6     2449.86     2771.21     75.23 o
   6   0  -6      217.19      206.07      8.50 o
   8   0  -6      149.00      161.93      9.14 o
  10   0  -6       23.16       23.57     11.69 o
  12   0  -6        1.55      -18.13     18.13 o
   1   1  -6      262.37      302.87      8.00 o
   2   1  -6      223.06      182.02     16.53 o
   3   1  -6      730.35      773.29     26.04 o
   4   1  -6       84.13       80.87      5.56 o
   5   1  -6       69.24       78.27      4.85 o
   6   1  -6      175.75      182.34      6.48 o
   7   1  -6       43.10       44.78      4.12 o
   8   1  -6       22.88       15.72      3.95 o
   9   1  -6       92.35       95.34      9.60 o
  10   1  -6       17.48        7.74      8.86 o
  11   1  -6       25.36       12.12      8.45 o
  12   1  -6        0.40      -10.19     10.19 o
   0   2  -6      683.49      745.63     15.27 o
   1   2  -6     2762.03     2917.80     48.64 o
   2   2  -6      403.83      372.46     15.42 o
   3   2  -6       62.82       63.79      4.70 o
   4   2  -6      148.02      153.72      6.06 o
   5   2  -6      173.43      166.19      7.19 o
   6   2  -6      284.12      279.90      8.99 o
   7   2  -6      159.16      156.53      6.60 o
   8   2  -6       47.65       56.43      7.73 o
   9   2  -6      116.71      120.48     10.24 o
  10   2  -6        7.03        0.77     10.48 o
  11   2  -6       34.65       17.29      8.77 o
  12   2  -6        0.36       -8.01      8.23 o
   1   3  -6       76.91       82.77      3.87 o
   2   3  -6       24.72       29.88      4.57 o
   3   3  -6      235.17      276.06      9.64 o
   4   3  -6      188.76      187.21      6.71 o
   5   3  -6      346.32      342.83     10.67 o
   6   3  -6       14.99       33.52      6.24 o
   7   3  -6      131.30      135.92      6.32 o
   8   3  -6       89.12      104.06      8.99 o
   9   3  -6       59.21       35.48      9.43 o
  10   3  -6       36.98       31.57      8.69 o
  11   3  -6       32.05       23.54     16.09 o
  12   3  -6        4.00       -5.26      8.26 o
   0   4  -6      198.35      207.25      8.98 o
   1   4  -6      587.10      557.38     11.26 o
   2   4  -6      296.36      284.59      8.24 o
   3   4  -6      107.07      103.23      4.93 o
   4   4  -6      172.00      162.77      6.46 o
   5   4  -6      254.26      256.76      6.95 o
   6   4  -6      234.10      223.95      9.42 o
   7   4  -6       65.26       68.84      8.91 o
   8   4  -6       59.69       59.88      7.75 o
   9   4  -6        8.24       -0.54      7.04 o
  10   4  -6       10.16       17.41      8.03 o
  11   4  -6       39.69       32.22      9.30 o
  12   4  -6       16.43       12.81     10.33 o
   1   5  -6      203.97      204.02      5.89 o
   2   5  -6      339.67      346.88      9.60 o
   3   5  -6       75.32       67.41      4.14 o
   4   5  -6       27.93       22.97      3.57 o
   5   5  -6       38.34       48.00      3.33 o
   6   5  -6      141.44      137.80      6.83 o
   7   5  -6        1.95       -3.56      3.56 o
   8   5  -6      106.57      102.36      9.13 o
   9   5  -6      105.78       85.70      9.67 o
  10   5  -6      120.08      133.82     11.57 o
  11   5  -6       53.71       70.30     14.94 o
   0   6  -6      302.71      277.90      9.19 o
   1   6  -6        1.14        2.30      2.04 o
   2   6  -6      170.91      171.65      6.42 o
   3   6  -6       33.79       29.54      3.21 o
   4   6  -6      160.43      165.11      6.08 o
   5   6  -6       21.10       26.60      3.88 o
   6   6  -6       46.30       36.78      6.99 o
   7   6  -6       83.85       74.78      8.86 o
   8   6  -6      129.44      117.59      9.74 o
   9   6  -6       95.11       97.05      9.96 o
  10   6  -6       50.62       64.41     11.77 o
  11   6  -6       16.31       27.41      8.88 o
   1   7  -6      258.81      229.38      6.11 o
   2   7  -6       23.51       25.28      3.04 o
   3   7  -6       36.51       34.33      4.44 o
   4   7  -6      126.31      121.22      6.50 o
   5   7  -6      325.53      330.85      9.11 o
   6   7  -6      187.70      195.69      7.62 o
   7   7  -6      164.30      141.67     15.13 o
   8   7  -6      112.93      123.95     10.09 o
   9   7  -6       51.78       41.13     10.16 o
  10   7  -6       46.02       57.91      9.30 o
  11   7  -6       56.61       48.51      9.86 o
   0   8  -6       15.44       19.63      3.98 o
   1   8  -6       61.92       65.73      3.65 o
   2   8  -6      138.45      114.76      5.60 o
   3   8  -6      436.17      452.95     11.98 o
   4   8  -6       95.68       95.81      4.73 o
   5   8  -6      243.70      248.92      8.26 o
   6   8  -6      219.82      214.94     12.10 o
   7   8  -6      249.04      257.55     16.04 o
   8   8  -6      121.06      139.06     15.46 o
   9   8  -6       93.54      105.76     11.09 o
  10   8  -6       48.41       67.04     14.61 o
  11   8  -6       31.86       46.35      9.78 o
   1   9  -6       39.08       44.51      3.49 o
   2   9  -6       70.21       72.08      4.43 o
   3   9  -6       51.57       54.71      4.67 o
   4   9  -6       40.35       50.21      5.07 o
   5   9  -6      423.32      422.57     12.59 o
   6   9  -6      252.82      255.32     18.58 o
   7   9  -6      291.91      343.38     14.95 o
   8   9  -6       41.17       29.13      7.72 o
   9   9  -6       16.52       21.20      7.96 o
  10   9  -6       34.18       35.33      8.93 o
   0  10  -6      237.67      247.49     10.03 o
   1  10  -6      144.89      130.56      6.00 o
   2  10  -6      421.39      412.49     10.66 o
   3  10  -6      627.80      646.41     16.02 o
   4  10  -6      683.12      687.19     17.38 o
   5  10  -6      681.03      683.08     17.49 o
   6  10  -6       93.17       86.69      8.41 o
   7  10  -6      221.03      256.43     14.74 o
   8  10  -6       30.33       19.18      7.05 o
   9  10  -6       13.07        2.30      7.34 o
  10  10  -6        7.64        4.03      7.90 o
   1  11  -6       41.03       31.16      4.12 o
   2  11  -6      336.71      327.42      9.79 o
   3  11  -6      230.73      233.91     11.06 o
   4  11  -6      387.12      365.37     14.03 o
   5  11  -6       59.17       65.17      7.57 o
   6  11  -6      189.88      196.03     11.56 o
   7  11  -6       71.50       73.01     12.65 o
   8  11  -6       26.25       41.03      7.98 o
   9  11  -6        9.13       -1.47     11.46 o
  10  11  -6       22.51       19.34      8.58 o
   0  12  -6      501.13      519.23     20.95 o
   1  12  -6      410.69      379.63     12.20 o
   2  12  -6      693.32      694.36     17.95 o
   3  12  -6      138.03      161.11     13.83 o
   4  12  -6       78.75       74.22     12.11 o
   5  12  -6       29.91       18.21      6.49 o
   6  12  -6        1.01       -5.75      7.17 o
   7  12  -6       41.79       33.45      7.60 o
   8  12  -6        9.97       -0.14      7.38 o
   9  12  -6       12.01      -10.19     10.19 o
   1  13  -6      324.96      352.67     12.34 o
   2  13  -6      791.70      759.26     19.41 o
   3  13  -6      415.18      425.76     15.95 o
   4  13  -6      303.84      295.24     13.54 o
   5  13  -6       20.59       19.02      8.09 o
   6  13  -6        6.38       -0.50      6.22 o
   7  13  -6       29.68       24.23      7.51 o
   8  13  -6        2.34       -6.94      6.94 o
   9  13  -6        6.56       -1.97     11.51 o
   0  14  -6      780.55      770.40     28.55 o
   1  14  -6      673.43      681.73     18.57 o
   2  14  -6       36.09       40.33      6.39 o
   3  14  -6       55.67       74.88     10.19 o
   4  14  -6      111.46      109.60     12.77 o
   5  14  -6       29.77       40.66      7.51 o
   6  14  -6        7.52        6.26      7.26 o
   7  14  -6       16.20       13.71      7.36 o
   8  14  -6       23.09        9.97     12.27 o
   1  15  -6      287.21      301.67     12.16 o
   2  15  -6      111.69      118.98      8.37 o
   3  15  -6       56.84       51.90      6.84 o
   4  15  -6        1.55       -5.68      9.46 o
   5  15  -6        2.15        7.71      8.13 o
   6  15  -6        0.54        6.48     12.27 o
   7  15  -6        7.25        8.30      7.36 o
   8  15  -6        3.36        2.35      8.39 o
   0  16  -6      256.22      276.30     16.93 o
   1  16  -6       27.64       14.29      7.65 o
   2  16  -6       57.16       65.19      9.21 o
   3  16  -6       85.31       97.81      8.42 o
   4  16  -6       93.56       98.06      9.69 o
   5  16  -6       27.62       21.33      7.68 o
   6  16  -6       10.47       -1.79      7.08 o
   7  16  -6        2.40       -6.25      7.31 o
   1  17  -6        2.55       -1.72      5.93 o
   2  17  -6       43.86       49.40      7.21 o
   3  17  -6       88.05       91.13      8.28 o
   4  17  -6      117.69      115.97      9.09 o
   5  17  -6       23.86       35.18      8.78 o
   6  17  -6       26.49       25.43      8.52 o
   0  18  -6       29.02       30.16     11.78 o
   1  18  -6       31.24       24.87      7.09 o
   2  18  -6       59.71       58.58      7.72 o
   3  18  -6       16.40       23.85      6.94 o
   4  18  -6        2.23        7.39      6.52 o
   5  18  -6       21.65       24.71      9.57 o
   1  19  -6       15.88        3.22      6.67 o
   2  19  -6       36.42       36.31      7.40 o
   3  19  -6       16.14       18.46      6.92 o
   2   0  -5      129.33      134.45      7.62 o
   4   0  -5     1135.57     1167.94     52.60 o
   6   0  -5      713.82      696.24     18.64 o
   8   0  -5      198.57      172.03     12.32 o
  10   0  -5       49.96       49.92     16.02 o
  12   0  -5        8.76       -7.79      8.96 o
   0   1  -5     4982.11     5337.92     98.24 o
   1   1  -5      486.74      525.73     17.15 o
   2   1  -5      330.95      303.30      9.76 o
   3   1  -5     1941.88     2077.81     40.76 o
   4   1  -5       33.74       38.39      4.21 o
   5   1  -5      985.81     1055.28     16.89 o
   6   1  -5       70.25       79.05      4.85 o
   7   1  -5       18.65       10.23      2.93 o
   8   1  -5       21.71        6.91      2.94 o
   9   1  -5       43.77       60.95      6.53 o
  10   1  -5       83.05       94.12      9.95 o
  11   1  -5        4.95       -7.10      7.10 o
  12   1  -5        4.66       -7.97      7.97 o
   1   2  -5     1327.84     1286.68     22.21 o
   2   2  -5     1976.24     2093.91     39.81 o
   3   2  -5     1009.45     1071.26     19.83 o
   4   2  -5      551.30      560.61     12.23 o
   5   2  -5       62.00       83.98      6.37 o
   6   2  -5      403.85      416.46     10.21 o
   7   2  -5      221.48      231.59      8.98 o
   8   2  -5      137.14      122.30     15.65 o
   9   2  -5       70.70       75.76      8.61 o
  10   2  -5        3.03        0.80     10.31 o
  11   2  -5        2.57       -4.42      7.71 o
  12   2  -5       17.02       -2.84     12.57 o
   0   3  -5     4951.29     5348.76    138.18 o
   1   3  -5     4106.87     4350.42     79.51 o
   2   3  -5     1314.33     1417.12     25.25 o
   3   3  -5      961.10     1059.00     19.84 o
   4   3  -5      431.85      482.29     11.07 o
   5   3  -5      223.92      240.45      6.50 o
   6   3  -5       78.92       88.42      5.59 o
   7   3  -5      144.42      157.45      7.62 o
   8   3  -5        1.47        0.18      3.18 o
   9   3  -5       29.64       39.45      7.74 o
  10   3  -5       31.42       32.30      8.21 o
  11   3  -5        0.03       -7.32      7.32 o
  12   3  -5        5.52       -1.53      8.11 o
   1   4  -5     1850.75     1865.68     31.88 o
   2   4  -5     2263.52     2396.04     45.52 o
   3   4  -5      993.37     1048.47     21.55 o
   4   4  -5      380.28      376.70      7.59 o
   5   4  -5      206.82      203.65      7.00 o
   6   4  -5       79.13       79.11      5.27 o
   7   4  -5       98.90       96.70      5.72 o
   8   4  -5       29.70       30.50      6.58 o
   9   4  -5       41.49       50.56      8.67 o
  10   4  -5       32.58       41.66      8.64 o
  11   4  -5       36.55       28.12      9.18 o
  12   4  -5       29.96       12.98     13.21 o
   0   5  -5    11826.73    12268.87    325.25 o
   1   5  -5      368.04      347.15      9.82 o
   2   5  -5     1041.24     1109.32     22.90 o
   3   5  -5      771.07      784.79     13.92 o
   4   5  -5      377.60      420.02      9.83 o
   5   5  -5      116.20      136.40      6.42 o
   6   5  -5        5.89        6.66      3.09 o
   7   5  -5       89.43       96.89      5.48 o
   8   5  -5       11.64        2.91      5.95 o
   9   5  -5       38.48       32.10      7.94 o
  10   5  -5        3.96       -2.46      7.10 o
  11   5  -5       12.54       23.01      8.92 o
  12   5  -5       15.72       14.30     20.48 o
   1   6  -5     1283.81     1280.76     22.25 o
   2   6  -5       85.07       84.63      4.09 o
   3   6  -5      541.80      562.83     13.17 o
   4   6  -5      612.71      607.46     17.01 o
   5   6  -5      984.90      942.11     18.51 o
   6   6  -5      181.81      192.09      7.18 o
   7   6  -5       53.85       37.72      4.32 o
   8   6  -5       14.85        5.94      7.83 o
   9   6  -5       19.09       11.78      7.20 o
  10   6  -5       33.68       48.08      8.77 o
  11   6  -5       56.53       50.12     10.46 o
  12   6  -5       12.33       14.92      9.16 o
   0   7  -5      685.48      758.59     28.97 o
   1   7  -5      524.18      570.34     10.85 o
   2   7  -5       80.95       80.08      4.89 o
   3   7  -5      208.30      233.71      7.49 o
   4   7  -5      466.79      491.11     13.04 o
   5   7  -5      134.30      154.61      6.32 o
   6   7  -5       61.25       61.06      4.66 o
   7   7  -5       13.29        1.28      4.09 o
   8   7  -5      141.84      161.35     12.66 o
   9   7  -5       34.39       24.56      7.65 o
  10   7  -5       26.28       35.53      8.68 o
  11   7  -5       27.51       32.98     13.54 o
   1   8  -5      100.75       91.67      4.35 o
   2   8  -5      357.27      360.85      9.56 o
   3   8  -5     1330.53     1335.93     27.90 o
   4   8  -5      484.15      506.76     12.49 o
   5   8  -5       30.08       34.83      3.79 o
   6   8  -5      314.75      296.89     13.55 o
   7   8  -5       20.32       14.02      6.27 o
   8   8  -5       58.73       59.47      9.29 o
   9   8  -5       12.26        6.71      7.13 o
  10   8  -5        3.65        8.94      7.95 o
  11   8  -5       15.67       12.78     10.49 o
   0   9  -5      131.84      145.37      7.62 o
   1   9  -5      130.95      124.44      5.10 o
   2   9  -5       59.16       67.09      5.96 o
   3   9  -5      141.68      163.81      9.32 o
   4   9  -5       52.23       54.49      4.94 o
   5   9  -5       49.56       49.61      6.26 o
   6   9  -5       72.03       76.94      7.59 o
   7   9  -5       98.66       88.17      8.56 o
   8   9  -5      136.71      142.16     11.16 o
   9   9  -5       26.62       33.93      8.15 o
  10   9  -5       13.32        3.80      7.65 o
  11   9  -5       22.97       22.78      9.11 o
   1  10  -5       96.30       89.46      4.79 o
   2  10  -5       69.53       75.35      5.10 o
   3  10  -5      369.34      377.91     12.68 o
   4  10  -5       47.21       44.84      6.57 o
   5  10  -5      184.30      198.28      7.97 o
   6  10  -5      191.93      197.47     11.27 o
   7  10  -5       46.53       62.30     11.68 o
   8  10  -5       35.58       36.25      7.89 o
   9  10  -5       84.20      110.71     10.34 o
  10  10  -5        1.25       -2.72      7.37 o
  11  10  -5       15.00        7.59      8.34 o
   0  11  -5      178.62      198.54     11.55 o
   1  11  -5      120.94      120.76      6.72 o
   2  11  -5      181.15      188.18      8.03 o
   3  11  -5      184.97      190.10      8.43 o
   4  11  -5       86.78       75.17      6.09 o
   5  11  -5        5.24       -5.07      5.07 o
   6  11  -5      119.73       90.62      8.61 o
   7  11  -5      118.52      113.52      9.72 o
   8  11  -5       18.28       14.30      7.15 o
   9  11  -5       87.20       83.17      9.93 o
  10  11  -5        5.21        5.51      7.84 o
   1  12  -5        8.01        7.89      4.06 o
   2  12  -5       73.56       79.79      6.07 o
   3  12  -5       32.57       20.46      5.70 o
   4  12  -5       72.78       86.68      7.91 o
   5  12  -5       12.88        3.83      8.83 o
   6  12  -5       57.19       51.73      7.84 o
   7  12  -5       27.20       10.34      7.03 o
   8  12  -5       54.15       57.90      8.80 o
   9  12  -5        7.49       -6.87      6.87 o
  10  12  -5       12.24       16.10      8.38 o
   0  13  -5        5.98       -1.16      6.60 o
   1  13  -5      102.89       82.84      6.64 o
   2  13  -5       29.72       19.82      5.39 o
   3  13  -5       71.04       61.97      8.70 o
   4  13  -5       71.89       74.01      8.11 o
   5  13  -5       78.54       82.85      8.69 o
   6  13  -5       20.77       13.80      7.01 o
   7  13  -5       27.91       19.23      7.33 o
   8  13  -5       27.00       15.09      7.81 o
   9  13  -5       16.85       -3.71      7.42 o
   1  14  -5       11.69        9.75      5.57 o
   2  14  -5      170.51      139.83      8.94 o
   3  14  -5      257.03      243.25     12.60 o
   4  14  -5       29.88       24.93      7.15 o
   5  14  -5      138.09      139.18     10.34 o
   6  14  -5       15.85       16.29      8.27 o
   7  14  -5        8.67       -2.39      6.73 o
   8  14  -5       12.26       -6.27     12.92 o
   9  14  -5        6.24       -7.37      7.37 o
   0  15  -5       95.14       83.33     11.43 o
   1  15  -5      235.64      223.46     11.21 o
   2  15  -5      104.40      101.53      9.04 o
   3  15  -5       57.20       51.53      8.10 o
   4  15  -5      108.07      129.77     10.05 o
   5  15  -5        2.05       -5.99      5.99 o
   6  15  -5       37.07       31.70      8.01 o
   7  15  -5        5.61        1.33      8.28 o
   8  15  -5        5.15       -7.69      8.21 o
   1  16  -5      216.74      233.17     11.52 o
   2  16  -5       59.30       47.76      7.21 o
   3  16  -5       83.28       79.66      8.00 o
   4  16  -5       76.82       89.40      9.40 o
   5  16  -5       31.10       32.10      7.88 o
   6  16  -5       74.26       89.70     10.14 o
   7  16  -5        4.78       -7.28      7.28 o
   0  17  -5       69.41       73.83     11.49 o
   1  17  -5      174.40      197.50     10.93 o
   2  17  -5        8.68       16.58      6.50 o
   3  17  -5       37.18       51.93      7.44 o
   4  17  -5       22.89       24.29      7.77 o
   5  17  -5       21.11       19.25      7.72 o
   6  17  -5        0.34       -0.91     10.27 o
   7  17  -5       26.71       22.80     12.79 o
   1  18  -5       29.68       45.35      7.31 o
   2  18  -5       60.18       55.45      7.74 o
   3  18  -5        3.53        8.10      6.42 o
   4  18  -5       56.67       75.33      8.41 o
   5  18  -5       86.51      108.17     10.94 o
   6  18  -5        1.54       -4.21      8.55 o
   0  19  -5       11.48       -0.53      8.94 o
   1  19  -5       17.23       15.89      6.89 o
   2  19  -5       21.98       25.97      7.25 o
   3  19  -5       74.09       85.86      8.80 o
   4  19  -5       50.67       43.89      7.96 o
   1  20  -5       15.98       10.09      7.02 o
   2  20  -5        0.79       -6.30      6.30 o
   3  20  -5        9.83       11.46     13.60 o
   0   0  -4     8041.03     8491.74    220.88 o
   2   0  -4      552.20      558.86     17.41 o
   4   0  -4      379.61      416.00     10.10 o
   6   0  -4     2236.97     2295.98     65.20 o
   8   0  -4      641.92      645.62     19.17 o
  10   0  -4      198.52      252.32     16.46 o
  12   0  -4        1.81       -8.82      8.82 o
   1   1  -4      270.44      213.28      8.28 o
   2   1  -4       57.05       75.25      3.98 o
   3   1  -4      547.27      527.87     13.55 o
   4   1  -4      218.46      225.20      5.08 o
   5   1  -4      530.96      585.09     11.09 o
   6   1  -4      145.81      156.89     10.82 o
   7   1  -4      205.50      192.96     12.91 o
   8   1  -4       48.51       55.69      4.38 o
   9   1  -4      367.57      330.86     12.33 o
  10   1  -4       14.96       23.44      6.29 o
  11   1  -4        1.72       -6.03      6.03 o
  12   1  -4        4.44       -8.10      8.10 o
  13   1  -4       14.61      -12.24     12.24 o
   0   2  -4      904.91      984.48     22.05 o
   1   2  -4     2337.55     2330.48     50.24 o
   2   2  -4      187.62      195.25      5.12 o
   3   2  -4     1242.19     1402.58     24.99 o
   4   2  -4      460.80      526.65      9.29 o
   5   2  -4      642.47      675.23     15.51 o
   6   2  -4      682.34      678.29     16.32 o
   7   2  -4       78.44       77.99      5.72 o
   8   2  -4        2.82        0.34      4.39 o
   9   2  -4      258.21      254.56     13.38 o
  10   2  -4        0.13       -6.81      6.81 o
  11   2  -4       17.02       -7.50      7.50 o
  12   2  -4        1.96       -5.92      8.08 o
   1   3  -4      199.11      153.40      4.93 o
   2   3  -4      460.92      491.88     10.76 o
   3   3  -4     1007.81     1034.50     19.11 o
   4   3  -4     1065.80     1179.69     19.76 o
   5   3  -4      782.18      735.37     16.62 o
   6   3  -4      317.51      302.16     15.34 o
   7   3  -4      129.93      156.46      7.69 o
   8   3  -4       32.41       30.02      4.41 o
   9   3  -4       14.64       27.40      7.39 o
  10   3  -4       23.43       17.57      7.90 o
  11   3  -4       37.21       20.49      9.80 o
  12   3  -4       30.32       12.39      8.85 o
   0   4  -4     1674.89     1559.13     34.93 o
   1   4  -4      880.76      895.86     18.08 o
   2   4  -4      586.78      595.84     11.54 o
   3   4  -4     1168.79     1214.34     19.98 o
   4   4  -4      771.45      795.10     14.33 o
   5   4  -4      107.52      125.90      7.75 o
   6   4  -4       15.19       23.57      5.05 o
   7   4  -4      106.94      108.42      6.97 o
   8   4  -4      206.30      211.95      8.31 o
   9   4  -4       19.24       14.01      7.38 o
  10   4  -4        9.71        0.06      7.41 o
  11   4  -4        8.25       -1.77      7.90 o
  12   4  -4        1.40       -9.30     11.60 o
   1   5  -4     1523.17     1589.14     27.60 o
   2   5  -4      406.95      405.64     11.56 o
   3   5  -4      335.27      357.92     11.02 o
   4   5  -4      741.69      810.39     14.41 o
   5   5  -4      102.86      104.68      5.11 o
   6   5  -4        1.91       -0.76      2.01 o
   7   5  -4       24.71       22.30      4.27 o
   8   5  -4        5.55        1.37      3.72 o
   9   5  -4       24.18        3.09      6.94 o
  10   5  -4        3.51       -5.79      7.34 o
  11   5  -4       20.95       26.53      8.64 o
  12   5  -4       68.18       72.18     21.03 o
   0   6  -4     2615.30     2593.86     79.05 o
   1   6  -4     2132.45     2382.94     48.18 o
   2   6  -4      207.49      172.75      6.43 o
   3   6  -4       75.26       86.59      3.81 o
   4   6  -4      181.98      201.35      5.89 o
   5   6  -4       33.60       35.67      4.09 o
   6   6  -4       15.18       11.72      4.14 o
   7   6  -4       46.69       47.65      4.58 o
   8   6  -4        1.85       -5.41      5.41 o
   9   6  -4       13.48       -1.70      6.84 o
  10   6  -4       52.44       66.55     13.93 o
  11   6  -4        4.82       13.93      8.36 o
  12   6  -4       20.25       37.11      9.63 o
   1   7  -4      468.46      432.94     13.53 o
   2   7  -4      507.09      547.14     11.43 o
   3   7  -4      125.74      118.30      6.44 o
   4   7  -4       23.88       27.21      3.62 o
   5   7  -4      439.33      399.96     11.99 o
   6   7  -4      107.60       98.56      5.52 o
   7   7  -4       21.73       21.60      4.21 o
   8   7  -4       19.96        6.82      7.49 o
   9   7  -4      129.75      139.05     10.98 o
  10   7  -4       78.78      107.64     10.63 o
  11   7  -4       85.05       93.21     10.98 o
  12   7  -4       16.19       16.96      9.04 o
   0   8  -4      603.62      623.77     30.28 o
   1   8  -4      137.40      127.12      4.72 o
   2   8  -4      196.41      156.06      6.31 o
   3   8  -4       16.53       22.88      3.53 o
   4   8  -4      609.60      639.52     22.45 o
   5   8  -4      269.01      282.33     12.57 o
   6   8  -4      111.42      105.70      5.86 o
   7   8  -4       22.40       14.21      6.41 o
   8   8  -4       47.08       54.80      9.24 o
   9   8  -4       52.36       53.71     11.93 o
  10   8  -4       86.04      109.46     10.71 o
  11   8  -4        1.69       24.27     14.88 o
  12   8  -4        2.98        7.60      8.95 o
   1   9  -4      311.99      309.17      8.15 o
   2   9  -4      531.52      513.60     12.82 o
   3   9  -4      253.74      243.84      8.26 o
   4   9  -4      355.68      381.57      9.86 o
   5   9  -4      142.89      144.79      6.67 o
   6   9  -4      227.95      237.90      8.66 o
   7   9  -4      121.24      102.12     11.50 o
   8   9  -4       76.13       72.81     19.28 o
   9   9  -4       35.71       41.02      8.58 o
  10   9  -4       22.63       38.63      8.67 o
  11   9  -4       32.05       41.30      9.51 o
   0  10  -4      174.59      177.43     10.22 o
   1  10  -4      528.12      469.73     11.07 o
   2  10  -4      148.99      142.44      6.77 o
   3  10  -4       43.38       42.90      4.55 o
   4  10  -4       72.56       81.90      5.02 o
   5  10  -4       19.48       13.03      3.84 o
   6  10  -4      322.92      347.64     13.47 o
   7  10  -4       77.47       76.43     12.77 o
   8  10  -4      220.21      236.71     13.54 o
   9  10  -4       37.32       47.77      8.83 o
  10  10  -4       89.13       86.24     10.27 o
  11  10  -4        0.82       17.29     14.94 o
   1  11  -4       11.67        7.58      3.56 o
   2  11  -4      112.01      130.39      9.19 o
   3  11  -4      104.76      123.46      7.88 o
   4  11  -4      289.79      298.76     10.40 o
   5  11  -4       21.58        9.47      5.24 o
   6  11  -4      273.49      300.11     24.94 o
   7  11  -4      278.84      304.65     14.45 o
   8  11  -4      128.42      153.88     23.51 o
   9  11  -4        6.94       11.74      9.56 o
  10  11  -4        3.82        0.41      7.35 o
  11  11  -4        6.28       -2.20      7.95 o
   0  12  -4       48.85       39.06      6.83 o
   1  12  -4      270.52      287.06      9.81 o
   2  12  -4      212.74      222.80     10.27 o
   3  12  -4      808.52      817.14     30.38 o
   4  12  -4      754.22      720.39     21.87 o
   5  12  -4       45.00       47.79      8.47 o
   6  12  -4       91.72       97.25     12.85 o
   7  12  -4      206.71      234.54     13.29 o
   8  12  -4       48.47       55.96     10.26 o
   9  12  -4       24.85       11.48      7.60 o
  10  12  -4       13.13       -0.16      7.40 o
   1  13  -4       60.52       60.17      5.70 o
   2  13  -4       47.63       49.60      6.35 o
   3  13  -4       70.15       74.80      7.59 o
   4  13  -4      264.15      245.16     12.34 o
   5  13  -4      206.65      205.58     11.90 o
   6  13  -4       20.11        8.32      7.97 o
   7  13  -4       23.63       26.72      7.80 o
   8  13  -4        2.18       -6.81      6.81 o
   9  13  -4        1.18       -7.03      7.03 o
  10  13  -4       29.67       24.68      8.92 o
   0  14  -4      562.91      545.20     22.26 o
   1  14  -4      150.93      148.57      8.49 o
   2  14  -4       59.51       67.79      9.48 o
   3  14  -4      136.75      148.61     10.00 o
   4  14  -4      113.30      111.30     11.20 o
   5  14  -4      152.24      147.57     10.82 o
   6  14  -4       43.54       41.02      8.05 o
   7  14  -4       21.38       19.95      7.50 o
   8  14  -4        7.38        1.52      7.25 o
   9  14  -4        1.39       -3.20      7.51 o
   1  15  -4      442.13      413.96     15.18 o
   2  15  -4       99.04      105.08      8.27 o
   3  15  -4      276.48      291.35     13.78 o
   4  15  -4        3.58       -0.51      7.56 o
   5  15  -4      123.47      110.87      9.88 o
   6  15  -4       22.99        8.19      7.33 o
   7  15  -4        8.10        4.65      6.96 o
   8  15  -4        0.09       -6.32      8.05 o
   9  15  -4        4.46       -5.03      7.68 o
   0  16  -4      586.61      626.31     29.39 o
   1  16  -4      232.23      237.45     11.81 o
   2  16  -4      538.24      555.23     17.03 o
   3  16  -4      129.29      134.32     10.68 o
   4  16  -4       28.86       14.46      7.38 o
   5  16  -4        6.30       -0.02      7.62 o
   6  16  -4        3.64       -5.07      6.80 o
   7  16  -4        0.41       -6.69      6.69 o
   8  16  -4        6.03       -2.45      7.56 o
   1  17  -4        0.37        5.97      6.29 o
   2  17  -4      366.75      372.10     14.24 o
   3  17  -4        9.34       -6.26      7.11 o
   4  17  -4       69.64       78.39      9.47 o
   5  17  -4       21.49       18.77      7.76 o
   6  17  -4       15.31        2.14      7.63 o
   7  17  -4       13.21       17.08      8.17 o
   0  18  -4       44.36       58.65     11.32 o
   1  18  -4      138.36      142.17      9.82 o
   2  18  -4       26.08       23.12      6.95 o
   3  18  -4       59.44       71.81      8.10 o
   4  18  -4       12.68       16.06      7.81 o
   5  18  -4       83.22      100.30     10.61 o
   6  18  -4       10.49       -5.40      7.90 o
   1  19  -4       64.33       75.49      8.69 o
   2  19  -4       55.20       51.87      7.70 o
   3  19  -4       32.30       40.42      7.52 o
   4  19  -4       32.24       45.08      7.85 o
   5  19  -4       76.53      108.21     11.22 o
   0  20  -4       27.38       39.14     10.68 o
   1  20  -4        4.66       -6.23      6.23 o
   2  20  -4        8.30       -5.18      6.66 o
   3  20  -4       17.85       14.27      7.12 o
   4  20  -4        1.92        5.75      7.58 o
   1  21  -4        6.43        4.60      8.65 o
   2   0  -3      838.72      734.41     25.83 o
   4   0  -3     1899.81     1906.04     36.87 o
   6   0  -3      620.16      692.30     18.61 o
   8   0  -3      126.68      131.58      8.85 o
  10   0  -3      306.08      285.08     17.68 o
  12   0  -3       36.18       -5.35      9.84 o
   0   1  -3     3964.65     4599.64    120.69 o
   1   1  -3      722.61      771.53     21.74 o
   2   1  -3     1890.00     1818.24     30.59 o
   3   1  -3       28.65       36.52      1.75 o
   4   1  -3       53.79       60.72      2.92 o
   5   1  -3      591.96      666.04     15.39 o
   6   1  -3      233.72      266.72      7.19 o
   7   1  -3      268.63      263.84      7.66 o
   8   1  -3      116.16      111.93      5.62 o
   9   1  -3       47.92       52.09      6.46 o
  10   1  -3       87.85       90.69      8.13 o
  11   1  -3        7.22       -2.10      6.40 o
  12   1  -3       11.12       -6.31      6.31 o
  13   1  -3       14.90       -8.68     11.98 o
   1   2  -3      260.13      222.59      5.56 o
   2   2  -3     1684.11     1798.23     30.74 o
   3   2  -3      339.97      381.87      6.85 o
   4   2  -3     1614.98     1623.62     26.01 o
   5   2  -3      381.51      434.41     21.55 o
   6   2  -3      243.94      266.60      7.14 o
   7   2  -3       88.20       76.20      4.50 o
   8   2  -3       32.60       38.85      4.13 o
   9   2  -3       66.79       72.47      7.05 o
  10   2  -3      151.11      169.59     12.40 o
  11   2  -3        8.81        1.99     11.32 o
  12   2  -3        5.15       -8.14      8.14 o
  13   2  -3       28.91       15.99     13.72 o
   0   3  -3     1820.25     1567.92     53.35 o
   1   3  -3     3708.14     3416.14     63.38 o
   2   3  -3       12.59        4.08      2.30 o
   3   3  -3     1596.58     1617.49     25.59 o
   4   3  -3      111.94      114.99      4.45 o
   5   3  -3      229.07      225.92      7.85 o
   6   3  -3       29.13       36.31      3.72 o
   7   3  -3      271.99      291.62      9.02 o
   8   3  -3      195.00      175.36      7.69 o
   9   3  -3      107.70      100.19      9.36 o
  10   3  -3       37.99       28.02      9.66 o
  11   3  -3        5.70       -2.66      8.09 o
  12   3  -3        4.23       -8.29      8.29 o
  13   3  -3       27.30       30.88     14.44 o
   1   4  -3      291.47      316.34      7.57 o
   2   4  -3      961.27     1103.90     19.44 o
   3   4  -3       94.14       90.04      3.30 o
   4   4  -3       36.76       46.17      3.87 o
   5   4  -3      364.44      396.71     10.86 o
   6   4  -3       80.03      100.88      5.51 o
   7   4  -3      119.30      115.36      6.28 o
   8   4  -3       46.00       43.58      4.87 o
   9   4  -3       12.56        2.44      6.59 o
  10   4  -3       26.92        2.12      7.90 o
  11   4  -3       38.62       21.84     14.66 o
  12   4  -3       10.52      -12.89     12.89 o
  13   4  -3       47.09       48.81     15.41 o
   0   5  -3      570.61      521.89     13.25 o
   1   5  -3     1306.20     1274.18     22.63 o
   2   5  -3      220.81      228.53      6.98 o
   3   5  -3      228.61      236.29      6.41 o
   4   5  -3      184.79      223.49      6.72 o
   5   5  -3       50.20       40.54      3.48 o
   6   5  -3      114.31      111.12      5.67 o
   7   5  -3      292.70      343.60      9.92 o
   8   5  -3       57.77       68.40      5.51 o
   9   5  -3       80.06       70.53      8.93 o
  10   5  -3        7.45       -4.96      7.48 o
  11   5  -3       66.37       71.56     19.90 o
  12   5  -3       31.67       24.19     14.37 o
   1   6  -3      400.31      410.32      8.65 o
   2   6  -3       41.29       46.83      3.28 o
   3   6  -3      461.65      423.02      9.48 o
   4   6  -3      799.18      758.83     24.74 o
   5   6  -3      208.28      255.73      7.67 o
   6   6  -3      151.94      159.64      6.82 o
   7   6  -3      117.83      126.07      6.50 o
   8   6  -3        0.96       -4.32      4.32 o
   9   6  -3      171.06      182.67     15.22 o
  10   6  -3      164.97      166.37     12.28 o
  11   6  -3       41.61       76.71     10.45 o
  12   6  -3       83.84       85.21     15.48 o
   0   7  -3      166.53      195.52      7.27 o
   1   7  -3      805.59      848.09     15.84 o
   2   7  -3       36.97       34.98      2.63 o
   3   7  -3      172.32      148.56      5.32 o
   4   7  -3      212.32      212.37      6.67 o
   5   7  -3       87.93       92.04      4.99 o
   6   7  -3      244.04      241.35      8.43 o
   7   7  -3        6.19        0.56      3.61 o
   8   7  -3      179.38      170.32     11.86 o
   9   7  -3       54.27       53.49      8.63 o
  10   7  -3       63.98       78.86     14.43 o
  11   7  -3      164.78      205.82     19.32 o
  12   7  -3       11.07       13.52     10.68 o
   1   8  -3      299.39      352.41     10.39 o
   2   8  -3      554.35      568.88     15.75 o
   3   8  -3      260.48      272.87      7.43 o
   4   8  -3       79.91       82.91      4.45 o
   5   8  -3      299.70      311.30      8.94 o
   6   8  -3      103.86      111.60      6.06 o
   7   8  -3      194.16      158.27     16.16 o
   8   8  -3        3.53       -8.33     14.62 o
   9   8  -3       26.19       25.46     12.84 o
  10   8  -3      303.51      331.23     19.74 o
  11   8  -3      195.31      204.01     23.60 o
  12   8  -3       27.16       14.87     10.45 o
   0   9  -3      213.45      207.68      8.30 o
   1   9  -3      224.00      239.00      7.68 o
   2   9  -3      103.77       99.18      5.51 o
   3   9  -3       28.03       31.84      3.37 o
   4   9  -3      378.21      361.05      9.45 o
   5   9  -3      153.21      136.61      6.50 o
   6   9  -3      242.83      198.29      8.92 o
   7   9  -3      132.86      124.41      7.76 o
   8   9  -3      245.29      204.60     18.67 o
   9   9  -3      270.06      297.36     15.46 o
  10   9  -3       56.95       66.48      9.60 o
  11   9  -3       39.81       42.12      9.53 o
  12   9  -3       20.49       29.99     11.08 o
   1  10  -3      101.31       93.66      6.10 o
   2  10  -3      174.95      155.34      7.94 o
   3  10  -3      147.96      134.04      9.29 o
   4  10  -3       18.19       21.90      3.89 o
   5  10  -3      201.55      191.60      8.58 o
   6  10  -3       73.72       90.77      6.59 o
   7  10  -3      619.41      684.46     29.96 o
   8  10  -3      128.79      134.10     10.68 o
   9  10  -3      234.07      264.18     14.76 o
  10  10  -3       21.22       25.64      8.58 o
  11  10  -3       79.12       68.66     11.38 o
   0  11  -3      152.46      135.38      9.49 o
   1  11  -3       54.35       50.32      4.64 o
   2  11  -3      319.75      312.36     11.35 o
   3  11  -3       29.94       30.62      5.07 o
   4  11  -3      616.09      679.25     16.87 o
   5  11  -3      250.67      237.55      9.89 o
   6  11  -3      326.64      348.32     20.21 o
   7  11  -3      198.63      249.97     22.34 o
   8  11  -3      447.22      430.42     17.68 o
   9  11  -3       24.85       21.78      8.08 o
  10  11  -3       21.26       13.18      8.07 o
  11  11  -3        1.34        0.95      9.22 o
   1  12  -3        8.07        3.86      3.52 o
   2  12  -3      119.10      121.03      7.77 o
   3  12  -3      272.91      233.15     10.63 o
   4  12  -3       90.16      104.39      6.79 o
   5  12  -3      344.79      333.75     12.04 o
   6  12  -3      254.04      298.98     29.86 o
   7  12  -3      245.76      260.26     13.88 o
   8  12  -3      128.51      152.02     11.70 o
   9  12  -3       46.34       49.46     13.98 o
  10  12  -3       26.64       23.86      8.73 o
  11  12  -3       33.85       21.39     12.37 o
   0  13  -3        7.09        5.23      5.61 o
   1  13  -3       24.64       14.53      4.39 o
   2  13  -3      196.56      195.43     10.22 o
   3  13  -3       77.46       79.71     10.88 o
   4  13  -3      341.83      361.05     14.43 o
   5  13  -3      190.00      187.41     11.65 o
   6  13  -3      313.21      317.56     14.62 o
   7  13  -3       65.58       82.54      9.30 o
   8  13  -3       81.46       86.51     20.37 o
   9  13  -3       41.62       32.24      8.74 o
  10  13  -3        1.46        5.70      9.03 o
   1  14  -3      108.26      113.16      7.30 o
   2  14  -3      383.05      391.01     14.79 o
   3  14  -3      519.19      497.83     17.30 o
   4  14  -3      297.62      332.33     14.41 o
   5  14  -3       27.64       15.44      6.87 o
   6  14  -3       36.10       36.74      7.74 o
   7  14  -3       11.31       -7.79      7.79 o
   8  14  -3       11.29       -0.01     10.81 o
   9  14  -3        0.34        1.18      7.53 o
  10  14  -3       25.23       16.99      9.86 o
   0  15  -3      313.62      309.42     16.82 o
   1  15  -3      425.30      444.22     14.20 o
   2  15  -3        8.58        4.97      5.62 o
   3  15  -3      181.46      197.43     11.92 o
   4  15  -3        9.59        2.45      7.83 o
   5  15  -3       12.21       -6.32      6.32 o
   6  15  -3       11.89        5.64      8.78 o
   7  15  -3       16.01       10.64      7.40 o
   8  15  -3       18.69       10.48      7.81 o
   9  15  -3        0.98       -1.28      8.72 o
   1  16  -3       50.56       72.57      8.27 o
   2  16  -3      260.50      253.81     17.47 o
   3  16  -3      161.73      174.16     15.09 o
   4  16  -3        7.14        4.14      7.58 o
   5  16  -3       42.70       32.42      8.03 o
   6  16  -3        3.58       -5.34      6.66 o
   7  16  -3        0.15       -8.90      8.90 o
   8  16  -3        9.14       -7.28      7.28 o
   0  17  -3      644.06      674.88     26.82 o
   1  17  -3       35.73       38.95      7.17 o
   2  17  -3       24.46       12.50      6.46 o
   3  17  -3        5.06       -4.66      6.44 o
   4  17  -3       18.43        1.11      6.76 o
   5  17  -3        7.12       -2.87      9.31 o
   6  17  -3        1.55       -6.92      6.92 o
   7  17  -3        8.38        3.21      9.22 o
   8  17  -3        2.82       -1.27      9.71 o
   1  18  -3       48.76       48.73      9.61 o
   2  18  -3       74.56       91.26      8.48 o
   3  18  -3       41.73       40.90      7.30 o
   4  18  -3       28.56       26.60      8.17 o
   5  18  -3       10.75        1.66      7.19 o
   6  18  -3        1.27       -5.00      9.40 o
   7  18  -3        0.09       -7.33      7.33 o
   0  19  -3       12.11       14.29      9.42 o
   1  19  -3        7.35       -2.70      6.04 o
   2  19  -3       21.63       18.44      6.78 o
   3  19  -3       29.71       27.54      7.14 o
   4  19  -3       18.88       15.43      8.01 o
   5  19  -3        1.91        2.47      7.58 o
   6  19  -3        7.68        4.19      8.22 o
   1  20  -3        1.57       -5.76      5.76 o
   2  20  -3       27.81       10.94      6.85 o
   3  20  -3       39.28       44.15      7.71 o
   4  20  -3       37.24       56.59      8.42 o
   5  20  -3        7.49       11.65     13.92 o
   0  21  -3        8.97       -4.13      9.28 o
   1  21  -3       23.15       22.10      7.42 o
   2  21  -3        7.17       -5.04      6.72 o
   0   0  -2    27199.63    26958.27   1036.35 o
   2   0  -2     9145.45     9876.91    195.88 o
   4   0  -2      854.21      780.58     31.43 o
   6   0  -2     1733.09     1659.77     41.08 o
   8   0  -2       49.10       45.69      6.19 o
  10   0  -2      355.04      373.20     19.53 o
  12   0  -2       26.87       -9.50      9.50 o
   1   1  -2     9130.24     9088.73    168.75 o
   2   1  -2     3847.73     4137.39     74.86 o
   3   1  -2     3309.56     3409.85     52.19 o
   4   1  -2      634.78      599.26     10.26 o
   5   1  -2     2128.05     2238.08     35.28 o
   6   1  -2      486.55      518.37     10.90 o
   7   1  -2       59.89       50.84      4.05 o
   8   1  -2       69.32       67.43      4.82 o
   9   1  -2       21.33       21.99      4.31 o
  10   1  -2       67.31       68.00      7.69 o
  11   1  -2      143.81      138.02      9.67 o
  12   1  -2        5.27       -6.07      6.07 o
  13   1  -2       11.00      -12.49     12.49 o
   0   2  -2     5208.06     5258.41    139.57 o
   1   2  -2     7140.70     6710.15    119.25 o
   2   2  -2      860.94     1128.00     21.48 o
   3   2  -2     8627.00     8745.50    166.40 o
   4   2  -2     1355.56     1354.12     26.01 o
   5   2  -2      845.30      775.72     15.58 o
   6   2  -2       58.62       53.01      3.86 o
   7   2  -2       32.16       31.08      3.66 o
   8   2  -2      227.54      250.87      8.18 o
   9   2  -2       71.93       70.23      5.97 o
  10   2  -2       27.19       31.64      6.80 o
  11   2  -2       54.79       64.86      9.61 o
  12   2  -2        8.40       -7.80      7.80 o
  13   2  -2        0.49        0.39     13.34 o
   1   3  -2     4890.16     4455.56    107.80 o
   2   3  -2     3901.84     3634.77     61.55 o
   3   3  -2     1851.48     1927.77     30.35 o
   4   3  -2      499.98      541.07     17.25 o
   5   3  -2      496.66      532.59     12.24 o
   6   3  -2      361.86      410.58     10.33 o
   7   3  -2      127.35      125.91      6.32 o
   8   3  -2       70.64       69.59      5.40 o
   9   3  -2       26.31       24.60      5.73 o
  10   3  -2      140.06      156.79     11.34 o
  11   3  -2       70.16       40.69     10.35 o
  12   3  -2        2.29       -7.61      7.61 o
  13   3  -2       13.27      -11.52     11.52 o
   0   4  -2     1742.89     1516.15     33.83 o
   1   4  -2     3595.74     3283.27     54.26 o
   2   4  -2     2427.17     2104.90     43.99 o
   3   4  -2      418.52      486.42     10.10 o
   4   4  -2     2488.59     2461.97     38.54 o
   5   4  -2      255.34      211.03      6.92 o
   6   4  -2      964.23      984.94     19.54 o
   7   4  -2       27.22       30.22      4.28 o
   8   4  -2       67.88       67.93      5.53 o
   9   4  -2      172.53      180.31     11.61 o
  10   4  -2       89.06      107.73     10.26 o
  11   4  -2       19.28       20.48      8.84 o
  12   4  -2       30.33        3.83     14.73 o
  13   4  -2        3.74       -0.13     13.08 o
   1   5  -2      809.03      680.02     12.42 o
   2   5  -2       46.43       43.86      2.29 o
   3   5  -2      478.77      508.43      9.59 o
   4   5  -2      666.15      662.65     13.37 o
   5   5  -2       82.06      105.23      5.21 o
   6   5  -2     1011.68      979.42     19.51 o
   7   5  -2      966.29     1091.97     21.72 o
   8   5  -2      255.94      276.15     10.84 o
   9   5  -2       53.98       64.38      8.43 o
  10   5  -2      124.49      126.51     12.94 o
  11   5  -2       11.52       -2.94      7.88 o
  12   5  -2        5.57       12.81      9.97 o
  13   5  -2       28.81       24.15     15.08 o
   0   6  -2     1065.93      917.47     21.47 o
   1   6  -2      669.04      619.96     11.78 o
   2   6  -2      703.80      538.76      9.82 o
   3   6  -2      899.94     1007.98     21.36 o
   4   6  -2      429.48      479.91     10.73 o
   5   6  -2      586.41      563.55     12.47 o
   6   6  -2      496.91      544.38     12.77 o
   7   6  -2      121.07      171.93      8.95 o
   8   6  -2        3.73        5.43      4.77 o
   9   6  -2       49.42       47.12      8.12 o
  10   6  -2       20.93       46.22      8.67 o
  11   6  -2       20.81       22.68      8.55 o
  12   6  -2       65.96       58.83     12.10 o
   1   7  -2      909.31      871.01     16.23 o
   2   7  -2     1292.56     1253.19     25.30 o
   3   7  -2      169.61      184.45      5.95 o
   4   7  -2      202.63      216.57      6.87 o
   5   7  -2      420.52      448.43     10.84 o
   6   7  -2       12.70       15.49      4.78 o
   7   7  -2      255.39      308.41     10.83 o
   8   7  -2        8.14        5.81      4.83 o
   9   7  -2      131.21      137.43     10.53 o
  10   7  -2      229.66      260.38     14.53 o
  11   7  -2       23.90       23.48      8.37 o
  12   7  -2       17.05       22.82     16.61 o
   0   8  -2       85.37       92.25      5.65 o
   1   8  -2      522.15      509.27     12.00 o
   2   8  -2      137.27      134.61      6.46 o
   3   8  -2      467.59      449.52     11.71 o
   4   8  -2       29.48       19.50      3.09 o
   5   8  -2        9.35        4.86      3.25 o
   6   8  -2        7.21        3.46      3.66 o
   7   8  -2      249.91      261.12     10.31 o
   8   8  -2      231.31      212.81     12.62 o
   9   8  -2      259.67      276.08     13.96 o
  10   8  -2       18.15       39.53      8.48 o
  11   8  -2        5.03       14.02      8.31 o
  12   8  -2       53.06       38.15     11.38 o
   1   9  -2      149.30      166.48      7.44 o
   2   9  -2      294.60      274.97      9.74 o
   3   9  -2       68.01       54.22      4.41 o
   4   9  -2      244.98      258.88     10.64 o
   5   9  -2        2.35       -3.02      3.02 o
   6   9  -2       66.12       68.34      5.65 o
   7   9  -2       88.17       97.39      6.98 o
   8   9  -2       94.09       71.52      8.95 o
   9   9  -2        0.62       -2.21      6.70 o
  10   9  -2      158.68      170.04     12.52 o
  11   9  -2       35.55       31.84     11.07 o
  12   9  -2       50.45       72.90     16.70 o
   0  10  -2      170.70      194.89     10.26 o
   1  10  -2       61.12       63.87      5.21 o
   2  10  -2      828.03      829.36     34.15 o
   3  10  -2       27.91       28.71      4.02 o
   4  10  -2      169.88      174.22      7.61 o
   5  10  -2      200.63      210.74      8.73 o
   6  10  -2       49.77       36.92      5.19 o
   7  10  -2      294.98      274.28     16.24 o
   8  10  -2       29.43       39.77      7.84 o
   9  10  -2       34.89       15.48      7.61 o
  10  10  -2       39.95       50.50      8.82 o
  11  10  -2        7.96        9.13      9.55 o
   1  11  -2       66.08       72.47      5.77 o
   2  11  -2       80.43       92.91      6.50 o
   3  11  -2      308.14      287.12     10.92 o
   4  11  -2       12.77        5.07      3.81 o
   5  11  -2        1.48       -3.68      3.68 o
   6  11  -2       54.83       49.22      7.57 o
   7  11  -2      112.47      127.84      9.70 o
   8  11  -2       22.94       27.67      7.83 o
   9  11  -2       62.14       50.12      8.84 o
  10  11  -2      100.37      102.57     10.75 o
  11  11  -2       11.79        3.58     11.88 o
   0  12  -2      102.11      103.08      8.42 o
   1  12  -2      368.21      332.24     10.40 o
   2  12  -2        5.73        9.31      4.27 o
   3  12  -2      433.40      480.55     15.39 o
   4  12  -2        3.00        0.20      4.70 o
   5  12  -2      129.17      139.11      9.23 o
   6  12  -2       37.68       36.21      6.92 o
   7  12  -2      172.90      183.28     11.85 o
   8  12  -2       74.72       77.70      9.30 o
   9  12  -2       37.08       25.33      8.64 o
  10  12  -2       38.89       44.94     15.18 o
  11  12  -2        8.06       -1.24      9.74 o
   1  13  -2        5.93        6.44      3.99 o
   2  13  -2      301.31      317.77     12.25 o
   3  13  -2      184.70      182.88     11.22 o
   4  13  -2       40.67       26.34      6.08 o
   5  13  -2       27.69       34.86      6.89 o
   6  13  -2        2.97       -5.85      5.85 o
   7  13  -2      140.85      139.10     10.64 o
   8  13  -2        0.67       -2.29      9.21 o
   9  13  -2       28.86       12.75      7.71 o
  10  13  -2       19.10        5.99     10.10 o
   0  14  -2      259.30      257.69     18.61 o
   1  14  -2       59.12       54.63      5.77 o
   2  14  -2        3.23        2.36      4.89 o
   3  14  -2      179.86      203.53     10.98 o
   4  14  -2        2.24       -5.29      5.29 o
   5  14  -2       49.07       24.92      6.96 o
   6  14  -2      135.31      130.02     10.27 o
   7  14  -2      157.51      134.16     12.22 o
   8  14  -2       26.47        9.98     14.54 o
   9  14  -2       47.20       35.72     10.39 o
  10  14  -2        2.28        1.19      8.87 o
   1  15  -2      104.10       90.53      7.18 o
   2  15  -2       80.49       84.40      8.32 o
   3  15  -2      262.35      251.89     12.49 o
   4  15  -2       32.08       24.84      7.08 o
   5  15  -2        0.95       -5.96      5.96 o
   6  15  -2       24.53       21.29      7.47 o
   7  15  -2       36.31       41.04      8.44 o
   8  15  -2       22.93       17.50      7.81 o
   9  15  -2       44.55       28.46     10.32 o
   0  16  -2      320.27      315.90     17.22 o
   1  16  -2      189.29      166.89     10.45 o
   2  16  -2       43.85       32.40      6.48 o
   3  16  -2       20.23       18.31      7.28 o
   4  16  -2       31.04       25.34      7.33 o
   5  16  -2      103.00       77.48      9.58 o
   6  16  -2       59.08       62.15      9.06 o
   7  16  -2       46.57       36.95      8.50 o
   8  16  -2        0.39        1.17      8.50 o
   9  16  -2        6.40       -3.75      8.71 o
   1  17  -2       37.99       38.52      6.70 o
   2  17  -2      172.42      140.69      9.23 o
   3  17  -2      132.24      138.85     10.59 o
   4  17  -2      170.58      168.15     11.80 o
   5  17  -2       55.44       45.43      8.49 o
   6  17  -2       12.38        6.72      7.45 o
   7  17  -2        4.24       -4.79     12.31 o
   8  17  -2       11.32       -1.89      8.63 o
   0  18  -2       14.28        8.93      8.80 o
   1  18  -2      203.08      208.65     10.95 o
   2  18  -2       64.47       57.74      9.53 o
   3  18  -2       57.88       64.98      9.44 o
   4  18  -2       20.46       25.94      7.85 o
   5  18  -2        9.58        2.98      7.47 o
   6  18  -2       10.38       -3.13      7.42 o
   7  18  -2       11.87        3.69      8.68 o
   1  19  -2       27.78       27.39      6.85 o
   2  19  -2       20.89        8.60      7.56 o
   3  19  -2       65.46       75.14      8.18 o
   4  19  -2       71.75       81.95      9.92 o
   5  19  -2       29.82       28.94      8.51 o
   6  19  -2       12.99        1.13     13.76 o
   0  20  -2        9.51       -8.13      8.35 o
   1  20  -2       12.62       14.20      6.83 o
   2  20  -2       20.48       15.70     12.70 o
   3  20  -2        5.56       -6.19      6.19 o
   4  20  -2       37.63       46.79      8.99 o
   5  20  -2        6.19       11.09      9.46 o
   1  21  -2        6.92        1.47      6.57 o
   2  21  -2       19.99        0.87      6.88 o
   3  21  -2        2.01        2.23      6.69 o
   2   0  -1      885.89      842.07     26.23 o
   4   0  -1     3224.05     3488.53     64.86 o
   6   0  -1     1162.80     1180.73     28.99 o
   8   0  -1      149.41      139.08      9.26 o
  10   0  -1       22.59       19.90      9.18 o
  12   0  -1        3.36      -12.11     12.11 o
   1   1  -1     9933.26    10185.20    218.47 o
   2   1  -1      821.20     1019.70     16.11 o
   3   1  -1     1254.42     1390.60     19.22 o
   4   1  -1      214.20      204.95      4.75 o
   5   1  -1       32.15       39.78      3.09 o
   6   1  -1      218.57      190.42      6.36 o
   7   1  -1       97.30       80.28      4.73 o
   8   1  -1      111.10      102.76      6.34 o
   9   1  -1       47.38       49.58      6.45 o
  10   1  -1       96.39       94.13      8.28 o
  11   1  -1      195.04      193.98     10.95 o
  12   1  -1        4.15      -10.36     10.36 o
  13   1  -1       23.72        5.55      9.65 o
   1   2  -1     5367.24     4874.12     83.22 o
   2   2  -1     1410.68     1532.14     25.58 o
   3   2  -1      746.11      936.56     15.23 o
   4   2  -1      348.13      351.44      7.46 o
   5   2  -1      867.39     1004.99     17.29 o
   6   2  -1       38.95       48.34      4.90 o
   7   2  -1      128.55      125.39      5.75 o
   8   2  -1      193.06      161.03      8.04 o
   9   2  -1      263.76      223.29     10.38 o
  10   2  -1       66.88       58.06      7.23 o
  11   2  -1       47.64       36.16      7.25 o
  12   2  -1        7.52       -4.79     12.82 o
  13   2  -1        1.13       -9.39     12.62 o
   0   3  -1     2641.65     2437.04     64.36 o
   1   3  -1     5743.68     5428.92     88.16 o
   2   3  -1     3371.17     4035.54     60.58 o
   3   3  -1     1321.62     1358.33     20.10 o
   4   3  -1     1215.31     1233.99     20.31 o
   5   3  -1      647.76      679.61     20.41 o
   6   3  -1      438.43      441.59     11.05 o
   7   3  -1      130.70      145.81      6.98 o
   8   3  -1       70.26       56.74      6.21 o
   9   3  -1      227.03      201.00     11.83 o
  10   3  -1      186.88      171.68     11.39 o
  11   3  -1       13.59       -3.76      7.48 o
  12   3  -1       36.36       35.28     14.95 o
  13   3  -1        6.19      -12.62     12.62 o
   1   4  -1     6440.20     6330.60    104.13 o
   2   4  -1      147.48      120.36      4.88 o
   3   4  -1      444.20      419.05      8.21 o
   4   4  -1     5293.47     5790.99    149.33 o
   5   4  -1      658.37      663.26     16.80 o
   6   4  -1     1808.19     1944.59     34.83 o
   7   4  -1      807.08      809.96     19.67 o
   8   4  -1      457.01      465.79     14.25 o
   9   4  -1       30.78       30.67      6.97 o
  10   4  -1      104.18       94.61      9.56 o
  11   4  -1        9.29       -5.74      7.19 o
  12   4  -1       25.23       16.96     13.27 o
  13   4  -1        6.02        6.41     13.98 o
   0   5  -1     1369.44     1297.75     28.78 o
   1   5  -1     4124.88     3923.90     59.14 o
   2   5  -1      901.76      784.67     13.09 o
   3   5  -1     1438.90     1428.44     25.21 o
   4   5  -1     3077.86     3533.06     59.73 o
   5   5  -1     2100.56     2306.93     40.26 o
   6   5  -1      539.10      487.26     12.09 o
   7   5  -1      844.78      929.74     21.89 o
   8   5  -1       52.29       70.57      7.68 o
   9   5  -1      550.66      614.40     20.26 o
  10   5  -1       40.79       43.58      8.24 o
  11   5  -1        2.93       -2.79      7.25 o
  12   5  -1       19.05        6.54     12.30 o
  13   5  -1       32.83       26.74     15.41 o
   1   6  -1     2078.94     1754.69     29.87 o
   2   6  -1     1906.55     1815.38     28.15 o
   3   6  -1      513.04      417.81      9.29 o
   4   6  -1     1341.22     1397.08     25.38 o
   5   6  -1      420.56      488.77     12.00 o
   6   6  -1     1093.62     1100.03     24.20 o
   7   6  -1     1281.19     1367.17     29.51 o
   8   6  -1      305.54      312.93     13.41 o
   9   6  -1      506.97      523.67     18.46 o
  10   6  -1      109.61      101.98      9.64 o
  11   6  -1       22.70       39.18      8.52 o
  12   6  -1       24.65        9.45     12.56 o
  13   6  -1        1.36       -0.32     13.01 o
   0   7  -1     1295.04     1108.31     27.54 o
   1   7  -1      130.44      128.34      4.49 o
   2   7  -1     2740.12     2563.03     44.04 o
   3   7  -1      586.69      604.50     12.40 o
   4   7  -1     1776.45     1938.57     51.28 o
   5   7  -1      626.82      624.23     15.25 o
   6   7  -1       25.98       24.30      5.00 o
   7   7  -1      339.92      436.52     13.89 o
   8   7  -1       10.34       12.73      5.84 o
   9   7  -1      422.32      373.33     15.58 o
  10   7  -1       13.90       35.36      7.67 o
  11   7  -1       27.32       29.03      9.94 o
  12   7  -1       36.14       27.97     14.37 o
   1   8  -1     1291.71     1122.75     22.96 o
   2   8  -1      249.32      276.55      7.33 o
   3   8  -1     1644.43     1770.02     35.38 o
   4   8  -1     1952.00     2089.27     41.02 o
   5   8  -1      981.56     1018.04     22.27 o
   6   8  -1      111.47      109.85      6.74 o
   7   8  -1      223.30      202.38     10.83 o
   8   8  -1        3.83       -5.64      5.64 o
   9   8  -1       40.78       49.55      7.75 o
  10   8  -1      242.06      236.37     13.70 o
  11   8  -1        4.07       -4.89     11.94 o
  12   8  -1       19.16       -5.50     12.30 o
   0   9  -1     1064.96     1073.50     32.04 o
   1   9  -1     1524.20     1630.35     37.36 o
   2   9  -1      224.37      247.87      8.02 o
   3   9  -1      493.83      478.47     12.40 o
   4   9  -1      149.65      168.74      7.31 o
   5   9  -1       60.10       71.75      5.30 o
   6   9  -1      339.06      341.60     12.97 o
   7   9  -1      155.78      159.16     10.10 o
   8   9  -1      101.99       92.09      8.48 o
   9   9  -1       58.17       38.53      7.83 o
  10   9  -1       18.98       13.83      9.03 o
  11   9  -1       32.69       22.18     17.90 o
  12   9  -1       66.69       66.10     16.64 o
   1  10  -1     1431.82     1430.30     33.79 o
   2  10  -1      690.69      751.09     19.83 o
   3  10  -1       14.50       16.39      3.67 o
   4  10  -1       96.71       94.54      5.77 o
   5  10  -1      101.31      102.25      7.28 o
   6  10  -1       11.57       10.95      5.25 o
   7  10  -1       84.84      113.64      8.67 o
   8  10  -1        7.42       -5.88      5.88 o
   9  10  -1       12.48       -1.56      6.58 o
  10  10  -1       58.93       52.58     12.04 o
  11  10  -1        5.16        2.82      9.19 o
  12  10  -1       79.86       93.16     18.32 o
   0  11  -1     1374.58     1283.46     37.99 o
   1  11  -1     1753.20     1796.58     41.82 o
   2  11  -1      343.85      355.23     12.17 o
   3  11  -1      240.08      228.03     10.17 o
   4  11  -1       99.49      126.34      8.23 o
   5  11  -1       68.33       79.75      7.12 o
   6  11  -1       72.38       82.76      7.62 o
   7  11  -1       45.51       41.35      7.13 o
   8  11  -1        4.88       -5.85      5.85 o
   9  11  -1       19.07       13.20      7.14 o
  10  11  -1       44.47       55.44     11.04 o
  11  11  -1       22.58       27.32     13.66 o
   1  12  -1       35.60       50.56      5.40 o
   2  12  -1      426.03      446.77     14.42 o
   3  12  -1      258.62      258.55     10.89 o
   4  12  -1      125.06      135.93      9.39 o
   5  12  -1       53.05       36.53      6.10 o
   6  12  -1        3.59       -0.03      5.30 o
   7  12  -1       32.12       24.81      6.91 o
   8  12  -1       66.45       69.52      8.59 o
   9  12  -1       29.77       31.50      8.02 o
  10  12  -1        4.09       -8.19      8.35 o
  11  12  -1        3.69       16.06     13.01 o
   0  13  -1      214.07      222.83     12.35 o
   1  13  -1       24.64       25.89      4.48 o
   2  13  -1      558.00      534.64     16.62 o
   3  13  -1      290.86      281.91     11.79 o
   4  13  -1       17.32        8.14      5.17 o
   5  13  -1      107.94      105.97      8.38 o
   6  13  -1      130.00      132.63      9.59 o
   7  13  -1       44.94       25.71      7.40 o
   8  13  -1       31.52       35.30      7.99 o
   9  13  -1       18.49        2.70     12.46 o
  10  13  -1        0.57       -2.40     15.12 o
   1  14  -1       71.80       70.73      6.45 o
   2  14  -1      192.45      209.77     10.49 o
   3  14  -1        6.87       -2.21      4.84 o
   4  14  -1       55.05       52.62      7.09 o
   5  14  -1      169.58      183.17     17.03 o
   6  14  -1      125.03      138.17     10.20 o
   7  14  -1        4.52       -3.31      6.32 o
   8  14  -1       41.31       40.28     10.70 o
   9  14  -1        4.58       -3.75      8.42 o
  10  14  -1       10.58       -3.30     15.60 o
   0  15  -1       16.67       12.96      6.67 o
   1  15  -1       82.42       73.79      6.48 o
   2  15  -1      165.88      160.00      9.86 o
   3  15  -1       78.52       85.44     10.85 o
   4  15  -1        7.75       -5.55      5.55 o
   5  15  -1      204.82      203.15     12.07 o
   6  15  -1       44.46       33.21      7.68 o
   7  15  -1        7.25       -2.55      6.75 o
   8  15  -1       45.03       35.39     10.17 o
   9  15  -1        6.02       -7.73      8.24 o
   1  16  -1       70.27       55.27      6.47 o
   2  16  -1       12.61        5.93      5.81 o
   3  16  -1      134.63      141.76     10.03 o
   4  16  -1        3.71       -7.36      7.36 o
   5  16  -1        2.61       -6.35      6.35 o
   6  16  -1       54.45       45.12      8.51 o
   7  16  -1       11.38       16.03      8.93 o
   8  16  -1       45.60       43.26     10.54 o
   9  16  -1        0.63       -2.06      8.35 o
   0  17  -1      194.67      185.11     13.96 o
   1  17  -1       80.52       74.72      7.85 o
   2  17  -1       94.59       93.49      7.88 o
   3  17  -1       75.98       82.88      8.90 o
   4  17  -1        5.14        1.60      6.41 o
   5  17  -1       15.73       -2.93      6.99 o
   6  17  -1        5.09        0.25      7.48 o
   7  17  -1       26.08       17.39      9.14 o
   8  17  -1        8.21       -3.01     10.97 o
   1  18  -1        7.93       -0.98      5.54 o
   2  18  -1      241.74      265.17     11.96 o
   3  18  -1       48.91       48.58      8.33 o
   4  18  -1       83.90       81.58      9.45 o
   5  18  -1       22.90       25.13      8.04 o
   6  18  -1        0.54       -5.57      7.85 o
   7  18  -1        0.06       -5.60      8.00 o
   0  19  -1      133.88      142.36     13.45 o
   1  19  -1        3.73       -2.14      5.74 o
   2  19  -1       12.69       10.11      6.32 o
   3  19  -1       26.07       20.67      6.64 o
   4  19  -1        5.99       -0.53      6.78 o
   5  19  -1       13.59        1.96      8.40 o
   6  19  -1        1.83       12.51     18.64 o
   1  20  -1       39.46       28.38      7.03 o
   2  20  -1        0.61       -5.74      5.74 o
   3  20  -1       15.62        6.49      8.20 o
   4  20  -1       12.50        6.75      8.70 o
   5  20  -1        6.89        5.13      8.63 o
   0  21  -1       61.40       68.81     11.95 o
   1  21  -1        3.07       -4.86      6.28 o
   2  21  -1        4.72       -6.77      6.77 o
   3  21  -1        7.51        2.82      7.49 o
   4  21  -1       13.19       25.90     14.50 o
   2   0   0     7139.09     7521.99    137.91 o
   4   0   0      933.06      796.35     19.71 o
   6   0   0       85.29       59.94      5.78 o
   8   0   0        9.40        2.53      6.57 o
  10   0   0      222.76      216.46     15.45 o
  12   0   0       53.58       35.15     14.76 o
   1   1   0    15051.83     8712.78    937.17 o
   2   1   0     4533.54     5112.69     66.52 o
   3   1   0    33812.91    38961.70    500.62 o
   4   1   0      331.95      366.12      8.06 o
   5   1   0       15.01       13.35      2.66 o
   6   1   0      223.00      209.03      8.75 o
   7   1   0       10.61       -4.12      4.12 o
   8   1   0       18.68       20.71      5.17 o
   9   1   0       50.48       55.42      6.43 o
  10   1   0      142.15      147.15      9.97 o
  11   1   0      231.96      229.67     11.43 o
  12   1   0        1.80       -8.44      8.44 o
  13   1   0        5.48        0.68     10.00 o
   0   2   0    23648.26    16752.19    620.53 o
   1   2   0      220.12      191.48      3.97 o
   2   2   0     2431.23     2377.80     36.27 o
   3   2   0    58913.17    60863.39    879.36 o
   4   2   0     1258.86     1478.31     29.43 o
   5   2   0       65.83       98.44      4.36 o
   6   2   0      152.25      152.21      6.04 o
   7   2   0      199.55      199.05      9.06 o
   8   2   0      573.49      507.54     14.50 o
   9   2   0        2.80        3.01      4.99 o
  10   2   0       12.03        3.95      5.86 o
  11   2   0        8.12        4.74      6.04 o
  12   2   0        3.29      -11.52     11.52 o
  13   2   0        8.60       -0.39     14.18 o
   1   3   0     1759.74     1350.86     20.87 o
   2   3   0     5479.79     5491.97     82.33 o
   3   3   0    21331.11    22492.42    309.05 o
   4   3   0     9016.17     8959.41    147.05 o
   5   3   0       34.25       35.68      4.59 o
   6   3   0     4029.23     4517.95     76.36 o
   7   3   0        2.89       -4.53      4.94 o
   8   3   0       10.98        2.76      5.57 o
   9   3   0       59.10       77.54      7.94 o
  10   3   0       51.33       39.04      7.77 o
  11   3   0        0.02       -7.53      7.53 o
  12   3   0        0.03      -11.85     11.85 o
  13   3   0        0.05       -4.73     13.66 o
   0   4   0    10300.47     7577.64    195.95 o
   1   4   0     1948.77     1533.19     23.76 o
   2   4   0     2608.15     2136.74     32.88 o
   3   4   0     6028.29     6094.21     97.45 o
   4   4   0     1743.54     1548.70     27.60 o
   5   4   0     3097.33     3424.23     58.20 o
   6   4   0     2930.22     2945.73     57.18 o
   7   4   0      904.37      943.37     25.20 o
   8   4   0        3.38        5.91      5.58 o
   9   4   0       42.82       31.20      6.89 o
  10   4   0       37.84       19.91      7.17 o
  11   4   0        0.15        0.04      8.28 o
  12   4   0        4.31        4.86     13.21 o
  13   4   0       14.91       -1.94     13.53 o
   1   5   0       85.18      101.98      3.06 o
   2   5   0      167.15      174.56      5.65 o
   3   5   0     5867.91     5652.88     93.42 o
   4   5   0        5.32       17.54      2.89 o
   5   5   0     2983.72     3431.76     65.37 o
   6   5   0     3397.03     3141.00     60.75 o
   7   5   0      353.91      424.43     14.96 o
   8   5   0      426.79      397.61     14.92 o
   9   5   0       34.81       22.19      6.59 o
  10   5   0       77.83       97.11      9.39 o
  11   5   0       48.66       54.71     10.07 o
  12   5   0        5.08        1.94     13.14 o
  13   5   0        8.05        6.41     14.57 o
   0   6   0     5693.05     5145.73    134.15 o
   1   6   0       88.15       78.43      3.08 o
   2   6   0      149.14      142.30      4.57 o
   3   6   0      429.66      428.65      9.51 o
   4   6   0      238.51      250.85      8.26 o
   5   6   0     1339.70     1336.36     27.84 o
   6   6   0     1306.88     1124.96     28.41 o
   7   6   0      889.54     1003.68     26.60 o
   8   6   0      471.77      514.17     17.22 o
   9   6   0      246.21      288.05     13.64 o
  10   6   0        0.43        3.56      6.42 o
  11   6   0        0.03       10.83     11.36 o
  12   6   0       31.18       51.60     15.67 o
  13   6   0        1.12       11.39     14.63 o
   1   7   0        0.41        0.35      1.85 o
   2   7   0      144.40      135.87      4.77 o
   3   7   0     2541.50     2249.03     51.56 o
   4   7   0      103.44       98.44      5.56 o
   5   7   0        5.48        8.14      3.57 o
   6   7   0      405.86      407.74     21.24 o
   7   7   0      163.83      199.04     10.53 o
   8   7   0      336.96      344.54     13.93 o
   9   7   0      263.94      265.21     13.20 o
  10   7   0       77.72       99.03     12.96 o
  11   7   0       14.54       20.13      8.93 o
  12   7   0       18.54       30.36     14.44 o
   0   8   0      686.45      640.07     20.03 o
   1   8   0      932.90      854.51     20.84 o
   2   8   0        0.02       -2.22      2.22 o
   3   8   0       25.74       30.95      3.56 o
   4   8   0        0.93       -2.94      2.94 o
   5   8   0        0.02       -3.10      4.32 o
   6   8   0      103.69       83.70     11.60 o
   7   8   0       92.25       97.99      7.79 o
   8   8   0       60.97       91.75     11.07 o
   9   8   0      253.09      241.55     12.90 o
  10   8   0        1.85       18.55      8.53 o
  11   8   0       21.09       32.11     13.27 o
  12   8   0       16.57       19.68     13.53 o
   1   9   0      644.86      608.38     18.48 o
   2   9   0      207.43      195.24      9.35 o
   3   9   0      519.16      386.49     12.25 o
   4   9   0      318.94      315.25     11.28 o
   5   9   0        0.04        6.82      4.28 o
   6   9   0       41.69       34.57      5.74 o
   7   9   0       18.40        9.54      5.30 o
   8   9   0        0.00       -6.15      6.15 o
   9   9   0      105.79      115.69     12.86 o
  10   9   0       19.15        7.16      8.38 o
  11   9   0       17.87       40.79     14.76 o
  12   9   0        8.86       14.50     13.53 o
   0  10   0       14.27        7.34      4.59 o
   1  10   0       25.76       28.98      4.38 o
   2  10   0      468.05      427.86     13.14 o
   3  10   0        4.71       -1.68      3.83 o
   4  10   0      186.36      214.97      9.66 o
   5  10   0      183.92      141.06      8.61 o
   6  10   0       30.66       38.95      6.00 o
   7  10   0      130.39      109.28      8.46 o
   8  10   0        2.93       -5.33      5.33 o
   9  10   0       10.04        9.88      6.80 o
  10  10   0        1.09        4.02      8.19 o
  11  10   0       39.94       41.24     15.21 o
  12  10   0       26.73       48.75     15.93 o
   1  11   0        1.25       -3.46      3.46 o
   2  11   0      194.99      180.44      8.81 o
   3  11   0     1178.99     1141.76     28.48 o
   4  11   0        2.52       -3.86      3.86 o
   5  11   0        0.10       -4.24      4.24 o
   6  11   0      107.18       99.16      9.18 o
   7  11   0       24.17       19.62      6.30 o
   8  11   0       19.54       15.78      6.98 o
   9  11   0        8.05       -3.63      7.96 o
  10  11   0        9.72       17.58     17.35 o
  11  11   0        4.84        7.19     12.56 o
   0  12   0      230.49      252.49     12.85 o
   1  12   0      580.99      583.04     17.05 o
   2  12   0       32.59       32.11      5.03 o
   3  12   0      301.20      291.08     11.43 o
   4  12   0      105.94      106.57      7.58 o
   5  12   0        4.97       -1.98      4.66 o
   6  12   0      222.93      244.81     11.90 o
   7  12   0      259.96      311.97     13.84 o
   8  12   0        6.91       -5.87      5.93 o
   9  12   0        7.77        2.43      8.03 o
  10  12   0       26.65       32.14      9.91 o
  11  12   0        8.08        4.14     12.62 o
   1  13   0      169.24      211.86      9.82 o
   2  13   0       49.77       62.37      6.13 o
   3  13   0       20.52       20.67      5.20 o
   4  13   0       44.17       61.72      6.75 o
   5  13   0       27.94       34.51      6.34 o
   6  13   0        7.00       16.57      6.06 o
   7  13   0        0.00       -5.77      5.77 o
   8  13   0       43.51       40.78      9.56 o
   9  13   0        0.93       -7.57      7.57 o
  10  13   0        0.06      -11.33     11.33 o
   0  14   0      112.77      122.97      9.68 o
   1  14   0       17.22       10.71      4.11 o
   2  14   0       13.39       11.80      4.76 o
   3  14   0       14.03       15.62      6.67 o
   4  14   0       99.85       75.57      7.56 o
   5  14   0        3.84       -4.71      5.40 o
   6  14   0       32.64       33.26      7.25 o
   7  14   0       12.20        9.13      6.68 o
   8  14   0        0.04       -3.61      7.27 o
   9  14   0        2.02       -8.79      9.10 o
  10  14   0        6.11       -3.56     12.17 o
   1  15   0       83.27       95.29      6.77 o
   2  15   0        0.00       -4.53      4.53 o
   3  15   0       93.91       83.03      7.72 o
   4  15   0       41.58       49.90      7.72 o
   5  15   0      132.61      110.40      9.29 o
   6  15   0        0.13       -2.96      6.20 o
   7  15   0       60.43       65.18     10.54 o
   8  15   0        0.01        3.47      8.21 o
   9  15   0       12.92       -2.51      8.33 o
   0  16   0        3.81       -7.03      8.61 o
   1  16   0       25.29       15.76      5.09 o
   2  16   0       17.69        9.46      5.54 o
   3  16   0       15.90        7.68      5.75 o
   4  16   0      159.89      183.41     11.41 o
   5  16   0        0.08       -3.68      6.12 o
   6  16   0       39.79       36.35      7.80 o
   7  16   0       32.13       24.99      9.24 o
   8  16   0        0.65       -5.24      9.94 o
   9  16   0        0.25        7.57     12.11 o
   1  17   0       81.59       87.75      7.32 o
   2  17   0        1.04       -4.74      4.74 o
   3  17   0       89.18      111.78      9.42 o
   4  17   0      118.47      130.21     10.39 o
   5  17   0        7.36       12.50      7.02 o
   6  17   0       85.21      106.19     12.08 o
   7  17   0        4.86       -0.94      7.97 o
   8  17   0       15.55        0.59      8.99 o
   0  18   0        1.00       -6.75      7.12 o
   1  18   0        0.32       -4.90      4.90 o
   2  18   0        1.66       -5.36      5.36 o
   3  18   0       33.88       36.14      7.59 o
   4  18   0        0.85       -5.91      5.91 o
   5  18   0        5.67       -7.46      7.46 o
   6  18   0        9.88        5.12      8.34 o
   7  18   0        7.55        7.51      8.96 o
   1  19   0        3.01       -0.40      5.56 o
   2  19   0      147.26      133.43     10.84 o
   3  19   0       11.13        0.91      6.94 o
   4  19   0        1.35       -6.70      7.34 o
   5  19   0        5.39       -1.11      7.78 o
   6  19   0        2.79       -9.47     15.96 o
   0  20   0      126.46      152.72     14.39 o
   1  20   0       43.23       38.58      7.16 o
   2  20   0       31.81       17.75      6.74 o
   3  20   0        8.74       -3.27      6.84 o
   4  20   0        0.00       -7.75      7.75 o
   5  20   0        0.90       -7.05      7.05 o
   1  21   0       56.00       61.99      9.12 o
   2  21   0        3.07       -6.58      6.58 o
   3  21   0        9.27        0.14      7.37 o
   4  21   0        0.38       -4.53      8.50 o
   0  22   0        1.03       14.24     13.21 o
   1  22   0       20.80       -4.67     11.46 o
   2   0   1      885.42      869.99     22.62 o
   4   0   1     3222.59     3417.68     89.40 o
   6   0   1     1162.72     1184.33     35.36 o
   8   0   1      149.35      143.57     11.28 o
  10   0   1       22.72       20.43      8.58 o
  12   0   1        3.36      -10.10     12.95 o
   0   1   1     2126.87     1693.13     64.61 o
   1   1   1     9930.12    10134.49    252.46 o
   2   1   1      820.28     1011.77     18.94 o
   3   1   1     1254.20     1384.29     19.00 o
   4   1   1      214.11      207.98      5.55 o
   5   1   1       32.18       32.98      3.10 o
   6   1   1      218.47      180.22      7.55 o
   7   1   1       97.32       75.19      5.70 o
   8   1   1      110.83      106.97      6.93 o
   9   1   1       47.44       47.61      6.13 o
  10   1   1       96.24       88.16      7.71 o
  11   1   1      195.20      198.23     16.11 o
  12   1   1        4.16       -8.31      8.31 o
  13   1   1       23.72        6.16     10.46 o
   1   2   1     5368.10     5209.33     76.15 o
   2   2   1     1411.05     1542.82     23.85 o
   3   2   1      743.96      921.46     14.14 o
   4   2   1      347.90      341.28      7.47 o
   5   2   1      866.64      981.70     17.32 o
   6   2   1       38.80       39.76      6.57 o
   7   2   1      128.68      124.34      6.85 o
   8   2   1      193.59      175.53      8.71 o
   9   2   1      263.93      216.46     10.03 o
  10   2   1       67.06       59.90      7.07 o
  11   2   1       47.64       51.30     10.62 o
  12   2   1        7.56       -3.30     12.88 o
  13   2   1        1.13      -12.75     12.75 o
   0   3   1     2644.44     2469.33     89.99 o
   1   3   1     5746.60     5471.74     81.58 o
   2   3   1     3368.30     3992.87     60.53 o
   3   3   1     1322.01     1350.09     20.01 o
   4   3   1     1214.87     1216.08     22.24 o
   5   3   1      649.10      673.12     15.67 o
   6   3   1      438.14      437.99     23.90 o
   7   3   1      131.30      152.90      9.72 o
   8   3   1       70.28       58.24      8.23 o
   9   3   1      226.97      204.67     11.44 o
  10   3   1      186.76      191.41     14.40 o
  11   3   1       13.67       18.06     13.08 o
  12   3   1       36.25       33.34     15.60 o
  13   3   1        6.16      -10.94     13.21 o
   1   4   1     6437.71     6219.85    103.99 o
   2   4   1      146.51      115.69      5.08 o
   3   4   1      444.73      429.83     10.83 o
   4   4   1     5293.36     5791.97     95.89 o
   5   4   1      658.60      649.94     22.34 o
   6   4   1     1809.17     1910.41     44.50 o
   7   4   1      806.57      828.81     22.29 o
   8   4   1      457.53      469.84     15.91 o
   9   4   1       30.78       29.06      6.43 o
  10   4   1      104.22       89.20      8.76 o
  11   4   1        9.36       18.90     13.47 o
  12   4   1       25.15       25.44     14.76 o
  13   4   1        6.02       17.48     14.57 o
   0   5   1     1365.22     1277.26     45.45 o
   1   5   1     4126.12     3907.71     59.10 o
   2   5   1      901.18      767.36     14.36 o
   3   5   1     1439.49     1427.51     25.51 o
   4   5   1     3079.31     3544.76     66.71 o
   5   5   1     2102.57     2285.36     68.65 o
   6   5   1      538.57      478.03     15.15 o
   7   5   1      845.53      941.67     24.88 o
   8   5   1       52.04       68.61      7.04 o
   9   5   1      550.48      627.28     19.76 o
  10   5   1       40.70       56.68      7.90 o
  11   5   1        2.92       -3.69     11.98 o
  12   5   1       18.99        9.32     13.85 o
  13   5   1       32.79       33.02     16.38 o
   1   6   1     2078.04     1719.71     29.82 o
   2   6   1     1908.73     1738.72     34.35 o
   3   6   1      513.95      411.96     10.31 o
   4   6   1     1343.60     1389.12     32.51 o
   5   6   1      420.03      446.69     14.30 o
   6   6   1     1095.18     1105.12     27.67 o
   7   6   1     1280.36     1342.67     33.45 o
   8   6   1      305.38      311.95     12.98 o
   9   6   1      507.58      513.07     17.81 o
  10   6   1      109.28      105.00     11.26 o
  11   6   1       22.86       33.28     14.11 o
  12   6   1       24.67       -0.32     13.27 o
  13   6   1        1.39       19.49     15.60 o
   0   7   1     1294.36     1129.64     44.54 o
   1   7   1      130.06      131.93      5.59 o
   2   7   1     2744.17     2625.10     49.26 o
   3   7   1      588.50      585.67     15.70 o
   4   7   1     1776.96     1851.95     43.25 o
   5   7   1      626.92      600.89     17.32 o
   6   7   1       25.99       17.34      7.92 o
   7   7   1      340.41      411.49     22.77 o
   8   7   1       10.34        6.50      5.38 o
   9   7   1      421.79      376.46     15.15 o
  10   7   1       13.91       27.58     12.88 o
  11   7   1       27.37       46.09     14.63 o
  12   7   1       36.17       37.94     15.54 o
   1   8   1     1291.85     1125.25     26.40 o
   2   8   1      250.12      264.78      9.12 o
   3   8   1     1644.10     1804.98     40.75 o
   4   8   1     1951.48     2055.24     47.13 o
   5   8   1      981.45      991.16     25.44 o
   6   8   1      111.28      110.77      9.40 o
   7   8   1      223.13      208.21     10.46 o
   8   8   1        3.83        0.04      5.26 o
   9   8   1       40.89       39.52      7.90 o
  10   8   1      241.78      266.74     16.73 o
  11   8   1        4.07        9.13     12.69 o
  12   8   1       19.16       35.35     14.95 o
   0   9   1     1067.52     1101.42     31.91 o
   1   9   1     1523.98     1618.48     37.19 o
   2   9   1      224.34      236.38      9.00 o
   3   9   1      493.40      463.52     16.51 o
   4   9   1      149.98      154.36     12.67 o
   5   9   1       60.12       69.42      6.14 o
   6   9   1      339.90      328.93     12.52 o
   7   9   1      155.69      159.53      9.74 o
   8   9   1      102.09       88.62     11.78 o
   9   9   1       58.19       40.02      9.15 o
  10   9   1       18.98       20.08      8.64 o
  11   9   1       32.61       33.47     14.37 o
  12   9   1       66.70       71.67     17.48 o
   1  10   1     1430.96     1437.94     33.66 o
   2  10   1      690.39      740.10     19.60 o
   3  10   1       14.51       16.63      4.08 o
   4  10   1       96.84       92.39      6.55 o
   5  10   1      101.02       88.40      6.81 o
   6  10   1       11.53       12.14      5.11 o
   7  10   1       84.78      100.79      8.24 o
   8  10   1        7.38       -6.29      6.29 o
   9  10   1       12.49        3.96      7.62 o
  10  10   1       58.99       45.84     14.37 o
  11  10   1        5.16        4.34     12.82 o
  12  10   1       79.86       95.04     19.23 o
   0  11   1     1375.42     1271.70     37.74 o
   1  11   1     1754.81     1804.84     41.66 o
   2  11   1      343.08      354.98     11.99 o
   3  11   1      239.94      213.14      9.40 o
   4  11   1       99.27      126.79      8.02 o
   5  11   1       68.51       71.85      6.79 o
   6  11   1       72.30       78.17      7.33 o
   7  11   1       45.38       35.63      7.12 o
   8  11   1        4.87       -6.06      7.53 o
   9  11   1       18.95       15.08      9.78 o
  10  11   1       44.47       57.81     15.34 o
  11  11   1       22.54        7.45     13.21 o
   1  12   1       35.72       45.08      5.23 o
   2  12   1      426.62      457.36     14.37 o
   3  12   1      258.94      263.97     10.70 o
   4  12   1      124.59      129.73      8.43 o
   5  12   1       52.96       39.97      5.99 o
   6  12   1        3.60        1.48      5.17 o
   7  12   1       32.10       33.55      6.92 o
   8  12   1       66.16       57.01     12.92 o
   9  12   1       29.76       20.50      8.83 o
  10  12   1        4.12       -8.29     10.88 o
  11  12   1        3.69       -1.10     12.75 o
   0  13   1      214.27      215.10     11.99 o
   1  13   1       24.64       24.64      4.96 o
   2  13   1      557.19      541.64     16.51 o
   3  13   1      290.29      287.71     11.54 o
   4  13   1       17.38       10.96      5.00 o
   5  13   1      107.61      102.44     15.48 o
   6  13   1      130.08      127.39     12.23 o
   7  13   1       44.99       27.22      8.43 o
   8  13   1       31.49       50.21      9.54 o
   9  13   1       18.52       10.03     11.78 o
  10  13   1        0.57        1.81     11.72 o
   1  14   1       71.88       65.70      6.74 o
   2  14   1      192.44      219.69     10.30 o
   3  14   1        6.97        6.20      6.67 o
   4  14   1       55.18       54.37      7.17 o
   5  14   1      169.81      181.28     10.84 o
   6  14   1      124.90      132.06      9.77 o
   7  14   1        4.49       11.66      7.70 o
   8  14   1       41.24       32.04      9.13 o
   9  14   1        4.57        8.80     11.91 o
  10  14   1       10.60       15.54     13.53 o
   0  15   1       16.57        1.24      5.73 o
   1  15   1       82.15       84.13      6.38 o
   2  15   1      165.75      160.68     10.02 o
   3  15   1       78.53       87.35      7.82 o
   4  15   1        7.77        5.24      5.65 o
   5  15   1      204.62      206.04     11.71 o
   6  15   1       44.31       26.26      8.40 o
   7  15   1        7.29       -0.51      9.94 o
   8  15   1       45.17       47.15      9.89 o
   9  15   1        6.00      -10.81     11.01 o
   1  16   1       70.22       63.64      6.17 o
   2  16   1       12.57        5.16      8.40 o
   3  16   1      134.73      148.20      9.93 o
   4  16   1        3.70        2.46      5.60 o
   5  16   1        2.59       -8.30      8.30 o
   6  16   1       54.37       42.77      9.10 o
   7  16   1       11.36       11.15      8.22 o
   8  16   1       45.60       48.10     15.02 o
   9  16   1        0.64        1.94     12.04 o
   0  17   1      195.04      194.68     15.60 o
   1  17   1       80.43       71.91      6.87 o
   2  17   1       94.42      103.90      9.96 o
   3  17   1       75.87       72.79      8.31 o
   4  17   1        5.15        2.24      6.39 o
   5  17   1       15.76       23.55      8.26 o
   6  17   1        5.09        3.52      7.96 o
   7  17   1       26.08       36.03      9.52 o
   8  17   1        8.22       -0.06     12.37 o
   1  18   1        7.90        3.97      6.29 o
   2  18   1      242.02      275.74     11.66 o
   3  18   1       48.79       42.98      7.93 o
   4  18   1       83.89       79.11     10.94 o
   5  18   1       22.78       18.63      9.13 o
   6  18   1        0.54       -7.00      7.00 o
   7  18   1        0.06       -0.58     11.98 o
   0  19   1      133.78      120.89     12.55 o
   1  19   1        3.72       -5.21      5.31 o
   2  19   1       12.65       15.61      7.05 o
   3  19   1       26.05       28.97      8.79 o
   4  19   1        5.97        2.73      8.22 o
   5  19   1       13.60       18.01      8.89 o
   6  19   1        1.83       -7.10      7.10 o
   1  20   1       39.48       40.98      8.19 o
   2  20   1        0.60       -5.16      6.44 o
   3  20   1       15.59       14.63      7.32 o
   4  20   1       12.46        5.25      8.56 o
   5  20   1        6.86        1.38      8.63 o
   0  21   1       61.59       55.68     14.95 o
   1  21   1        3.08       10.29     11.91 o
   2  21   1        4.73       -3.06      8.49 o
   3  21   1        7.51        1.44      8.06 o
   4  21   1       13.15       30.43     14.50 o
   2   0   2     9152.44     9683.49    371.22 o
   4   0   2      855.06      812.06     23.63 o
   6   0   2     1732.47     1639.66     47.00 o
   8   0   2       48.79       41.39      7.30 o
  10   0   2      355.10      359.82     18.10 o
  12   0   2       26.98        2.85     14.57 o
   1   1   2     9138.77     9260.42    223.97 o
   2   1   2     3851.69     4119.41     74.89 o
   3   1   2     3309.46     3437.48     45.04 o
   4   1   2      635.39      612.39     13.36 o
   5   1   2     2128.71     2207.36     43.04 o
   6   1   2      486.81      517.14     13.12 o
   7   1   2       59.98       48.64      5.98 o
   8   1   2       69.39       55.95      5.55 o
   9   1   2       21.27       20.31      5.08 o
  10   1   2       67.45       53.32      8.09 o
  11   1   2      144.16      130.86     13.89 o
  12   1   2        5.27       -7.80      9.68 o
  13   1   2       11.04       -9.33      9.33 o
   0   2   2     5204.06     5417.56    145.63 o
   1   2   2     7141.53     6679.50    122.72 o
   2   2   2      860.38     1129.86     17.84 o
   3   2   2     8625.37     8882.67    131.93 o
   4   2   2     1355.31     1363.71     26.88 o
   5   2   2      846.71      768.34     16.97 o
   6   2   2       58.44       56.21      4.62 o
   7   2   2       32.20       31.09      4.41 o
   8   2   2      227.75      246.24      9.58 o
   9   2   2       72.12       69.96      6.31 o
  10   2   2       27.24       31.98      7.33 o
  11   2   2       54.74       57.03     11.35 o
  12   2   2        8.44       -8.22     13.34 o
  13   2   2        0.49      -10.75     13.92 o
   1   3   2     4894.62     4564.67     70.22 o
   2   3   2     3900.91     3784.31     56.14 o
   3   3   2     1849.42     1949.13     33.17 o
   4   3   2      500.28      565.49     14.33 o
   5   3   2      495.52      531.31     14.56 o
   6   3   2      362.31      389.09     12.55 o
   7   3   2      127.30      119.13      8.50 o
   8   3   2       70.75       65.27      6.43 o
   9   3   2       26.25       22.13      5.81 o
  10   3   2      140.17      129.44     11.77 o
  11   3   2       70.14       72.96     16.64 o
  12   3   2        2.29       -3.82     13.53 o
  13   3   2       13.28      -14.05     14.05 o
   0   4   2     1743.93     1577.92     41.34 o
   1   4   2     3595.19     3259.70     49.43 o
   2   4   2     2428.68     2119.44     32.53 o
   3   4   2      418.87      499.83     11.14 o
   4   4   2     2487.37     2455.76     54.07 o
   5   4   2      254.68      210.01      8.28 o
   6   4   2      963.93      975.40     24.58 o
   7   4   2       27.21       43.44     12.22 o
   8   4   2       67.86       65.17      6.40 o
   9   4   2      172.72      197.99     10.87 o
  10   4   2       89.09      108.57     17.74 o
  11   4   2       19.30       26.87     14.63 o
  12   4   2       30.32       23.50     15.41 o
  13   4   2        3.73       -6.99     13.79 o
   1   5   2      809.05      654.03     11.19 o
   2   5   2       46.70       42.30      2.96 o
   3   5   2      479.04      518.15     13.37 o
   4   5   2      666.18      649.46     16.82 o
   5   5   2       81.98      102.27      6.35 o
   6   5   2     1011.17      953.45     24.47 o
   7   5   2      966.02     1055.77     27.19 o
   8   5   2      256.50      282.69     11.80 o
   9   5   2       53.98       71.19      7.35 o
  10   5   2      124.59      101.38     17.87 o
  11   5   2       11.48       -2.01     12.62 o
  12   5   2        5.55       11.91     15.15 o
  13   5   2       28.83       46.48     17.48 o
   0   6   2     1067.34      910.36     36.90 o
   1   6   2      668.42      591.92     14.92 o
   2   6   2      703.54      521.75     13.60 o
   3   6   2      900.68     1022.62     23.97 o
   4   6   2      429.43      494.63     13.64 o
   5   6   2      586.89      539.72     15.50 o
   6   6   2      497.38      532.07     15.86 o
   7   6   2      120.94      156.53     11.03 o
   8   6   2        3.71        2.98      4.96 o
   9   6   2       49.30       49.26     10.55 o
  10   6   2       20.95       47.39     14.57 o
  11   6   2       20.85       26.35     15.02 o
  12   6   2       65.88       53.93     17.16 o
   1   7   2      910.22      873.24     20.73 o
   2   7   2     1292.71     1235.14     28.67 o
   3   7   2      169.74      191.80      9.03 o
   4   7   2      202.98      210.94      8.43 o
   5   7   2      421.37      429.39     13.38 o
   6   7   2       12.78       11.87      4.40 o
   7   7   2      255.47      294.65     19.43 o
   8   7   2        8.11        0.75      6.19 o
   9   7   2      131.35      123.92     11.28 o
  10   7   2      229.56      238.18     24.15 o
  11   7   2       23.91       26.35     14.37 o
  12   7   2       17.04       37.10     15.86 o
   0   8   2       85.62       92.38      9.26 o
   1   8   2      522.76      490.53     13.47 o
   2   8   2      137.24      128.43      9.09 o
   3   8   2      466.80      422.79     12.60 o
   4   8   2       29.48       24.90      4.14 o
   5   8   2        9.40        7.61      4.83 o
   6   8   2        7.11        9.02      4.47 o
   7   8   2      249.99      250.84     11.19 o
   8   8   2      231.28      202.51     10.94 o
   9   8   2      259.53      251.38     21.04 o
  10   8   2       18.17       51.86     14.44 o
  11   8   2        5.04       39.94     14.63 o
  12   8   2       52.96       59.75     17.54 o
   1   9   2      148.92      153.22      6.94 o
   2   9   2      293.46      266.24      9.38 o
   3   9   2       67.83       40.43      4.53 o
   4   9   2      244.94      235.61      9.42 o
   5   9   2        2.29       -3.66      3.66 o
   6   9   2       66.16       71.62      6.42 o
   7   9   2       88.08       96.95      8.67 o
   8   9   2       94.00       70.58     11.08 o
   9   9   2        0.62       -1.84     10.39 o
  10   9   2      158.62      173.57     21.04 o
  11   9   2       35.48       37.42     15.28 o
  12   9   2       50.50       62.60     17.29 o
   0  10   2      170.36      181.91      9.73 o
   1  10   2       61.22       56.37      4.83 o
   2  10   2      828.92      800.90     20.79 o
   3  10   2       27.94       26.21      4.31 o
   4  10   2      169.94      167.84      8.34 o
   5  10   2      201.08      209.53      9.62 o
   6  10   2       49.71       35.75      5.80 o
   7  10   2      294.79      271.06     18.08 o
   8  10   2       29.45       37.24      8.42 o
   9  10   2       34.89       37.22      8.71 o
  10  10   2       39.84       47.58     15.08 o
  11  10   2        7.95        8.48     13.60 o
   1  11   2       66.02       73.60      6.52 o
   2  11   2       80.60       80.59      5.80 o
   3  11   2      307.84      265.41     10.35 o
   4  11   2       12.78        1.49      4.22 o
   5  11   2        1.47        0.73      4.41 o
   6  11   2       54.82       53.88      6.68 o
   7  11   2      112.31      120.70     15.01 o
   8  11   2       22.95       33.70      8.36 o
   9  11   2       61.94       52.63     14.76 o
  10  11   2      100.21       94.71     17.80 o
  11  11   2       11.77       -4.08     13.47 o
   0  12   2      102.48      105.18      8.44 o
   1  12   2      368.56      341.97     11.77 o
   2  12   2        5.76       11.30      4.07 o
   3  12   2      433.69      471.90     14.91 o
   4  12   2        2.96        0.89      4.99 o
   5  12   2      129.33      125.44      8.67 o
   6  12   2       37.73       34.83      6.49 o
   7  12   2      173.04      173.08     13.16 o
   8  12   2       74.73       68.47      9.84 o
   9  12   2       37.08       42.47     14.11 o
  10  12   2       38.78       17.22     14.05 o
  11  12   2        8.02        8.61     13.92 o
   1  13   2        5.96        9.87      4.31 o
   2  13   2      301.23      313.91     11.86 o
   3  13   2      184.47      181.40      9.56 o
   4  13   2       40.64       32.18      5.82 o
   5  13   2       27.77       31.37      6.24 o
   6  13   2        2.97       -2.78      5.38 o
   7  13   2      140.40      155.35     12.98 o
   8  13   2        0.67       -5.37      6.99 o
   9  13   2       28.85       34.83     13.92 o
  10  13   2       19.02       34.05     14.63 o
   0  14   2      259.50      259.28     13.19 o
   1  14   2       59.07       60.22      6.77 o
   2  14   2        3.22        3.14      4.58 o
   3  14   2      179.84      205.66     12.95 o
   4  14   2        2.24       -2.35      4.90 o
   5  14   2       49.05       44.27      9.20 o
   6  14   2      135.02      135.41     11.81 o
   7  14   2      157.25      146.80     12.66 o
   8  14   2       26.45       28.68     13.21 o
   9  14   2       47.18       67.59     15.80 o
  10  14   2        2.27        1.29     13.14 o
   1  15   2      104.35       91.07      6.72 o
   2  15   2       80.63       97.06      9.18 o
   3  15   2      262.58      276.96     12.23 o
   4  15   2       32.07       19.31      7.54 o
   5  15   2        0.93        5.56      8.29 o
   6  15   2       24.52       20.76      8.17 o
   7  15   2       36.34       44.25      9.65 o
   8  15   2       22.86        7.19     11.65 o
   9  15   2       44.64       28.68     13.79 o
   0  16   2      319.55      337.22     16.64 o
   1  16   2      189.46      182.37      9.12 o
   2  16   2       43.70       39.80      6.83 o
   3  16   2       20.21       17.85      6.30 o
   4  16   2       30.95       35.69      8.45 o
   5  16   2      102.89       80.99     10.42 o
   6  16   2       58.94       60.90     10.07 o
   7  16   2       46.50       45.06     14.37 o
   8  16   2        0.41       -6.67     11.26 o
   9  16   2        6.39       -4.21     11.65 o
   1  17   2       38.04       37.32      6.15 o
   2  17   2      172.60      161.92      9.17 o
   3  17   2      132.17      162.03     13.12 o
   4  17   2      170.38      168.09     13.82 o
   5  17   2       55.37       49.77     10.16 o
   6  17   2       12.39        7.21      7.80 o
   7  17   2        4.26        1.81     11.78 o
   8  17   2       11.30      -10.68     11.72 o
   0  18   2       14.24        6.75      8.64 o
   1  18   2      202.99      211.67     10.42 o
   2  18   2       64.26       71.23      8.38 o
   3  18   2       57.78       62.81     10.23 o
   4  18   2       20.50       25.63      8.77 o
   5  18   2        9.53       -7.41      7.41 o
   6  18   2       10.37       -2.52     11.72 o
   7  18   2       11.86       14.63     12.88 o
   1  19   2       27.84       31.29      7.25 o
   2  19   2       20.79       14.77      7.17 o
   3  19   2       65.38       83.89     13.04 o
   4  19   2       71.45       87.11     11.76 o
   5  19   2       29.88       50.84     10.32 o
   6  19   2       12.98        1.04     12.17 o
   0  20   2        9.48       -1.04     10.94 o
   1  20   2       12.61       15.30      8.46 o
   2  20   2       20.53       24.30      9.39 o
   3  20   2        5.56       10.70     10.00 o
   4  20   2       37.70       40.40     10.25 o
   5  20   2        6.16       10.10     13.14 o
   1  21   2        6.92       14.58      8.67 o
   2  21   2       19.92       21.10     16.96 o
   3  21   2        2.00       -7.87      7.87 o
   2   0   3      838.70      732.78     21.49 o
   4   0   3     1900.50     1902.62     51.71 o
   6   0   3      618.97      669.44     22.17 o
   8   0   3      126.79      126.23     10.12 o
  10   0   3      306.15      316.38     26.15 o
  12   0   3       36.26        6.93     15.99 o
   0   1   3     3965.78     4659.03    171.36 o
   1   1   3      724.57      765.84     17.45 o
   2   1   3     1889.13     1764.31     38.63 o
   3   1   3       28.66       34.66      4.26 o
   4   1   3       53.62       60.94      3.29 o
   5   1   3      591.28      670.08     14.88 o
   6   1   3      233.61      267.86      8.43 o
   7   1   3      268.52      246.56      8.70 o
   8   1   3      116.45       98.63      6.36 o
   9   1   3       48.13       42.64      5.37 o
  10   1   3       87.67       90.46     11.61 o
  11   1   3        7.22       -0.16      9.45 o
  12   1   3       11.13      -11.28     13.76 o
  13   1   3       14.95       -4.05     21.36 o
   1   2   3      259.52      225.69      6.83 o
   2   2   3     1681.71     1807.98     36.91 o
   3   2   3      339.88      386.69     12.34 o
   4   2   3     1614.46     1593.02     31.28 o
   5   2   3      381.88      462.33     11.06 o
   6   2   3      243.74      265.56      8.42 o
   7   2   3       88.18       75.18      5.08 o
   8   2   3       32.67       37.42      4.64 o
   9   2   3       66.88       74.29      6.07 o
  10   2   3      151.08      173.20     19.36 o
  11   2   3        8.81       -3.17      9.57 o
  12   2   3        5.16      -13.14     13.14 o
  13   2   3       28.97       13.60     16.38 o
   0   3   3     1819.91     1595.95     42.12 o
   1   3   3     3705.37     3405.90     63.14 o
   2   3   3       12.54       26.93      4.79 o
   3   3   3     1594.18     1596.50     43.83 o
   4   3   3      111.54      123.25      9.08 o
   5   3   3      229.20      231.57      8.07 o
   6   3   3       29.10       42.39      4.35 o
   7   3   3      271.67      284.86     11.00 o
   8   3   3      194.86      168.58      8.88 o
   9   3   3      107.66       90.42      7.25 o
  10   3   3       37.95       36.25     14.83 o
  11   3   3        5.66       -4.73     13.40 o
  12   3   3        4.26      -12.49     12.49 o
  13   3   3       27.31       37.61     17.54 o
   1   4   3      291.76      316.59      7.07 o
   2   4   3      961.97     1079.70     30.49 o
   3   4   3       94.31       89.78      5.66 o
   4   4   3       36.89       52.81      5.00 o
   5   4   3      363.68      391.22     11.54 o
   6   4   3       80.29      103.60      6.36 o
   7   4   3      119.13      114.59      7.19 o
   8   4   3       45.94       39.45      5.39 o
   9   4   3       12.57        9.12      9.74 o
  10   4   3       26.78        0.84     13.60 o
  11   4   3       38.64        7.25     14.31 o
  12   4   3       10.53       18.45     15.15 o
  13   4   3       47.09       37.81     17.93 o
   0   5   3      568.66      552.48     22.85 o
   1   5   3     1307.04     1282.67     28.50 o
   2   5   3      221.05      213.70      6.87 o
   3   5   3      228.60      233.24      7.54 o
   4   5   3      185.05      217.17      7.76 o
   5   5   3       50.37       44.35      4.16 o
   6   5   3      114.29      115.56      6.99 o
   7   5   3      292.78      319.70     11.59 o
   8   5   3       57.83       56.42      6.74 o
   9   5   3       79.95       72.25      8.99 o
  10   5   3        7.50       -0.32     13.14 o
  11   5   3       66.45       52.63     17.16 o
  12   5   3       31.66       10.68     14.89 o
   1   6   3      399.12      396.59     10.74 o
   2   6   3       40.86       39.82      3.33 o
   3   6   3      461.11      421.10     11.63 o
   4   6   3      799.61      778.16     19.14 o
   5   6   3      208.06      256.72      9.20 o
   6   6   3      151.46      157.00      7.92 o
   7   6   3      117.32      128.43      7.65 o
   8   6   3        0.99       -0.01      4.49 o
   9   6   3      171.27      179.78     20.20 o
  10   6   3      164.98      143.79     20.98 o
  11   6   3       41.46       40.33     16.70 o
  12   6   3       83.72       65.65     18.71 o
   0   7   3      165.93      182.69     12.04 o
   1   7   3      806.85      822.45     20.04 o
   2   7   3       36.90       34.43      3.37 o
   3   7   3      171.77      147.28      6.44 o
   4   7   3      212.21      200.88      8.13 o
   5   7   3       88.08       83.05      5.71 o
   6   7   3      243.85      234.58     10.90 o
   7   7   3        6.21       -3.00      4.06 o
   8   7   3      179.61      184.15     12.15 o
   9   7   3       54.11       25.18     14.18 o
  10   7   3       64.06       72.51     17.16 o
  11   7   3      164.83      174.15     22.53 o
  12   7   3       11.09       20.46     15.67 o
   1   8   3      299.56      331.75     10.24 o
   2   8   3      555.17      550.97     14.75 o
   3   8   3      260.38      254.63      9.03 o
   4   8   3       79.54       79.26      5.56 o
   5   8   3      300.93      320.55     11.06 o
   6   8   3      103.76       94.34      9.32 o
   7   8   3      194.77      156.33      9.65 o
   8   8   3        3.55       -3.43      8.61 o
   9   8   3       26.15       13.60     13.85 o
  10   8   3      303.29      313.21     28.10 o
  11   8   3      195.46      209.95     24.67 o
  12   8   3       27.16       14.44     14.89 o
   0   9   3      213.74      204.24      9.61 o
   1   9   3      224.20      228.27      8.43 o
   2   9   3      103.89       93.21      5.80 o
   3   9   3       28.07       31.82      4.09 o
   4   9   3      378.02      360.49     11.74 o
   5   9   3      152.71      129.38      7.77 o
   6   9   3      242.88      203.33      9.77 o
   7   9   3      132.79      127.35     18.37 o
   8   9   3      245.23      199.12     13.75 o
   9   9   3      270.13      270.22     25.90 o
  10   9   3       57.01       69.47     16.64 o
  11   9   3       39.82       36.32     15.15 o
  12   9   3       20.47       25.83     15.54 o
   1  10   3      101.64       94.60      5.88 o
   2  10   3      174.87      169.01      7.53 o
   3  10   3      147.96      125.32      7.16 o
   4  10   3       18.21       14.77      4.16 o
   5  10   3      202.19      174.95      9.17 o
   6  10   3       73.66       83.94      7.26 o
   7  10   3      619.44      672.34     25.04 o
   8  10   3      128.76      133.41     14.21 o
   9  10   3      233.93      250.67     25.12 o
  10  10   3       21.24       23.18     13.98 o
  11  10   3       79.15       50.76     16.31 o
   0  11   3      152.45      149.38     12.72 o
   1  11   3       54.30       47.14      4.84 o
   2  11   3      320.85      297.61     10.69 o
   3  11   3       29.96       32.72      4.67 o
   4  11   3      616.89      646.59     18.64 o
   5  11   3      251.00      222.63     10.63 o
   6  11   3      326.21      305.94     13.14 o
   7  11   3      198.52      245.58     15.13 o
   8  11   3      447.55      446.31     30.62 o
   9  11   3       24.83       14.05     12.95 o
  10  11   3       21.32       14.63     13.34 o
  11  11   3        1.35       -2.91     13.27 o
   1  12   3        8.11        6.31      4.11 o
   2  12   3      118.94      133.86      7.69 o
   3  12   3      273.07      249.32     10.44 o
   4  12   3       90.03      105.98      8.59 o
   5  12   3      345.03      328.45     15.92 o
   6  12   3      253.83      257.03     15.34 o
   7  12   3      246.24      261.18     15.55 o
   8  12   3      128.58      155.12     19.36 o
   9  12   3       46.25       58.01     15.28 o
  10  12   3       26.57       29.00     14.18 o
   0  13   3        6.98        2.50      4.80 o
   1  13   3       24.64       21.23      4.77 o
   2  13   3      196.58      201.25      9.59 o
   3  13   3       77.25       87.38      7.16 o
   4  13   3      342.44      339.46     13.59 o
   5  13   3      189.81      179.59     10.85 o
   6  13   3      313.48      333.51     16.99 o
   7  13   3       65.52       81.29     34.41 o
   8  13   3       81.60      103.45     17.29 o
   9  13   3       41.53       32.37     14.24 o
  10  13   3        1.45        7.12     13.08 o
   1  14   3      108.08      119.12      6.91 o
   2  14   3      383.57      406.55     17.97 o
   3  14   3      518.67      510.04     16.86 o
   4  14   3      298.03      323.55     13.49 o
   5  14   3       27.76       26.58      7.58 o
   6  14   3       35.99       36.97      8.22 o
   7  14   3       11.23       -2.59     11.46 o
   8  14   3       11.33       10.23     12.24 o
   9  14   3        0.35       14.31     12.95 o
   0  15   3      312.88      295.04     28.71 o
   1  15   3      425.70      445.48     13.66 o
   2  15   3        8.55        9.25      7.49 o
   3  15   3      181.50      201.00     14.45 o
   4  15   3        9.59        4.70      6.55 o
   5  15   3       12.20       -6.73      6.73 o
   6  15   3       11.89       13.37     15.02 o
   7  15   3       16.02       18.45     12.37 o
   8  15   3       18.77       15.41     12.62 o
   9  15   3        0.98        7.25     12.62 o
   1  16   3       50.51       76.43     12.26 o
   2  16   3      260.76      268.25     18.96 o
   3  16   3      161.95      190.84     20.26 o
   4  16   3        7.10        6.93      7.38 o
   5  16   3       42.66       40.16      8.83 o
   6  16   3        3.61       -8.29     10.36 o
   7  16   3        0.15       -4.60     11.59 o
   8  16   3        9.21        0.65     12.49 o
   0  17   3      643.53      657.75     56.68 o
   1  17   3       35.81       48.78      7.46 o
   2  17   3       24.55       23.32      6.63 o
   3  17   3        5.04        0.37      6.98 o
   4  17   3       18.44        2.83      7.22 o
   5  17   3        7.15       14.59      7.84 o
   6  17   3        1.55       -8.74     10.68 o
   7  17   3        8.41       -4.98     11.91 o
   1  18   3       48.63       48.97      9.28 o
   2  18   3       74.48       93.00     11.01 o
   3  18   3       41.59       59.47     10.11 o
   4  18   3       28.53       30.82      8.75 o
   5  18   3       10.72       -4.47     11.59 o
   6  18   3        1.28       -5.05     11.46 o
   7  18   3        0.09      -12.24     12.24 o
   0  19   3       12.05        2.46     10.81 o
   1  19   3        7.45       19.12     13.30 o
   2  19   3       21.63       24.42     11.04 o
   3  19   3       29.73       31.72      9.23 o
   4  19   3       18.90       30.88     13.53 o
   5  19   3        1.93       15.08     12.69 o
   6  19   3        7.72       -4.73     12.49 o
   1  20   3        1.57       -3.19      8.19 o
   2  20   3       27.70       24.37      9.08 o
   3  20   3       39.23       29.33     13.98 o
   4  20   3       37.29       62.34     15.93 o
   0  21   3        8.96        1.55     11.52 o
   1  21   3       23.16       38.88     10.30 o
   2  21   3        7.14        9.52     12.37 o
   2   0   4      553.08      555.46     24.21 o
   4   0   4      379.09      405.01     21.88 o
   6   0   4     2239.05     2384.29     64.21 o
   8   0   4      643.15      636.38     22.48 o
  10   0   4      198.79      220.70     23.37 o
  12   0   4        1.80      -11.65     13.66 o
   1   1   4      270.99      215.91     11.26 o
   2   1   4       57.31       71.34      7.96 o
   3   1   4      547.15      513.37     17.16 o
   4   1   4      219.13      220.63     10.99 o
   5   1   4      530.43      585.81     15.64 o
   6   1   4      145.76      149.75      8.02 o
   7   1   4      206.41      215.59      7.59 o
   8   1   4       48.60       55.46      4.79 o
   9   1   4      367.57      338.63     18.35 o
  10   1   4       14.97       17.38      9.00 o
  11   1   4        1.69       10.08      9.45 o
  12   1   4        4.46       -3.75      9.89 o
   0   2   4      903.79      972.06     37.74 o
   1   2   4     2334.97     2274.94     86.94 o
   2   2   4      187.51      187.42     11.85 o
   3   2   4     1242.44     1430.28     56.26 o
   4   2   4      460.83      495.77     25.70 o
   5   2   4      642.83      652.93     17.39 o
   6   2   4      682.38      683.41     15.51 o
   7   2   4       78.82       76.15      5.26 o
   8   2   4        2.77       -1.01      3.45 o
   9   2   4      258.26      268.34     16.80 o
  10   2   4        0.13       -7.83      7.83 o
  11   2   4       17.01       -3.69     12.95 o
  12   2   4        1.95       -0.91     13.98 o
   1   3   4      199.49      160.30      9.91 o
   2   3   4      460.42      497.05     14.90 o
   3   3   4     1009.52     1015.95     28.97 o
   4   3   4     1067.28     1153.97     33.25 o
   5   3   4      781.56      716.48     22.50 o
   6   3   4      317.33      322.10      9.90 o
   7   3   4      129.93      148.61      7.33 o
   8   3   4       32.45       24.98      4.64 o
   9   3   4       14.64       32.89     13.40 o
  10   3   4       23.39       31.59     14.31 o
  11   3   4       37.20       38.13     15.73 o
  12   3   4       30.40       12.17     15.21 o
   0   4   4     1676.56     1638.03     60.34 o
   1   4   4      880.75      891.48     25.21 o
   2   4   4      587.68      603.77     17.96 o
   3   4   4     1169.64     1215.35     34.00 o
   4   4   4      772.93      800.02     23.92 o
   5   4   4      107.82      129.05      8.09 o
   6   4   4       15.21       26.03      5.91 o
   7   4   4      106.94      111.96      6.70 o
   8   4   4      206.26      201.53      9.31 o
   9   4   4       19.25      -10.49     10.49 o
  10   4   4        9.71        8.61     13.53 o
  11   4   4        8.28        5.24     13.60 o
  12   4   4        1.41       -2.85     13.92 o
   1   5   4     1524.27     1597.64     35.16 o
   2   5   4      406.90      409.94     14.89 o
   3   5   4      336.09      371.03     12.70 o
   4   5   4      743.50      788.02     24.34 o
   5   5   4      103.36      107.13      5.65 o
   6   5   4        1.90        2.73      3.13 o
   7   5   4       24.70       21.85      4.20 o
   8   5   4        5.51        2.39      5.31 o
   9   5   4       24.16        5.24     12.56 o
  10   5   4        3.52      -12.43     12.43 o
  11   5   4       20.96        5.31     14.31 o
  12   5   4       68.10       90.38     19.10 o
   0   6   4     2617.52     2490.45     96.72 o
   1   6   4     2135.63     2391.74     51.96 o
   2   6   4      207.81      176.83     10.75 o
   3   6   4       75.30       84.03      4.85 o
   4   6   4      182.11      203.93      7.46 o
   5   6   4       33.49       31.29      5.06 o
   6   6   4       15.24       18.70      3.82 o
   7   6   4       46.76       43.83      5.17 o
   8   6   4        1.84       -4.34      5.09 o
   9   6   4       13.56       -6.21     11.65 o
  10   6   4       52.42       34.89     15.47 o
  11   6   4        4.81       17.74     14.70 o
  12   6   4       20.29       35.74     16.38 o
   1   7   4      468.64      441.53     11.91 o
   2   7   4      508.70      528.35     14.00 o
   3   7   4      126.08      110.72      5.77 o
   4   7   4       23.93       26.99      3.69 o
   5   7   4      438.95      404.06     12.29 o
   6   7   4      107.16      104.84      6.74 o
   7   7   4       21.77       17.46      5.63 o
   8   7   4       19.96       -5.44     11.14 o
   9   7   4      129.66      136.92     19.42 o
  10   7   4       78.70       89.66     17.54 o
  11   7   4       85.13      108.50     19.42 o
  12   7   4       16.16       15.28     15.02 o
   0   8   4      604.69      621.97     32.08 o
   1   8   4      137.84      123.47      6.52 o
   2   8   4      196.72      165.34      6.83 o
   3   8   4       16.70       20.45      3.71 o
   4   8   4      609.06      651.45     17.16 o
   5   8   4      268.64      272.73     10.11 o
   6   8   4      111.44       88.74      7.74 o
   7   8   4       22.31       15.64      8.71 o
   8   8   4       46.93       62.93     14.95 o
   9   8   4       52.33       35.09     14.63 o
  10   8   4       86.14      111.16     18.84 o
  11   8   4        1.69       25.77     14.57 o
   1   9   4      312.28      306.82      9.94 o
   2   9   4      531.94      510.77     14.21 o
   3   9   4      253.99      231.44     13.92 o
   4   9   4      356.06      371.25     12.14 o
   5   9   4      142.65      140.65      7.88 o
   6   9   4      227.94      236.87     10.34 o
   7   9   4      121.44      100.94      9.37 o
   8   9   4       76.00       40.79     14.70 o
   9   9   4       35.67       32.63     15.02 o
  10   9   4       22.62       41.17     14.95 o
  11   9   4       32.08       41.43     15.99 o
   0  10   4      174.13      179.75      9.47 o
   1  10   4      527.53      477.35     13.67 o
   2  10   4      148.94      138.46      7.25 o
   3  10   4       43.37       48.79      4.87 o
   4  10   4       72.56       92.92      6.98 o
   5  10   4       19.61        9.19      4.69 o
   6  10   4      322.72      327.40     15.79 o
   7  10   4       77.14       66.30      8.83 o
   8  10   4      220.27      202.89     22.72 o
   9  10   4       37.45       37.03     13.85 o
  10  10   4       89.07       92.45     18.19 o
  11  10   4        0.81      -10.03     12.17 o
   1  11   4       11.64        6.54      3.48 o
   2  11   4      111.95      125.51      8.46 o
   3  11   4      104.55      119.45      7.61 o
   4  11   4      289.94      292.32     11.57 o
   5  11   4       21.59        4.71      7.14 o
   6  11   4      273.34      290.25     15.34 o
   7  11   4      278.83      297.80     24.86 o
   8  11   4      128.51      138.28     19.10 o
   9  11   4        6.91        9.71     12.37 o
  10  11   4        3.84        3.11     12.82 o
  11  11   4        6.26       -2.40     13.08 o
   0  12   4       48.59       50.47      6.32 o
   1  12   4      271.18      271.53     10.51 o
   2  12   4      212.91      219.30      9.78 o
   3  12   4      808.43      794.15     21.85 o
   4  12   4      753.74      718.34     20.61 o
   5  12   4       44.99       44.19     14.05 o
   6  12   4       91.75       80.09      9.50 o
   7  12   4      206.86      258.70     23.50 o
   8  12   4       48.41       64.09     14.95 o
   9  12   4       24.82       13.14     12.62 o
  10  12   4       13.11       12.49     12.75 o
   1  13   4       60.55       55.18      5.92 o
   2  13   4       47.39       45.41      7.10 o
   3  13   4       70.16       75.37      7.10 o
   4  13   4      264.04      248.89     17.54 o
   5  13   4      206.71      171.00     13.39 o
   6  13   4       20.14        5.89     10.75 o
   7  13   4       23.57        5.96     12.17 o
   8  13   4        2.16        0.97     10.94 o
   9  13   4        1.16       -6.80     10.62 o
  10  13   4       29.61       12.11     14.57 o
   0  14   4      562.34      590.84     28.65 o
   1  14   4      151.10      140.51      7.84 o
   2  14   4       59.70       58.70      6.96 o
   3  14   4      136.57      147.66     11.95 o
   4  14   4      113.19       99.55     10.20 o
   5  14   4      152.15      147.44     11.96 o
   6  14   4       43.57       29.13     12.43 o
   7  14   4       21.32        3.04     11.72 o
   8  14   4        7.36        6.34     11.91 o
   9  14   4        1.37       -0.32     12.04 o
   1  15   4      441.87      428.61     17.40 o
   2  15   4       99.06      114.93     10.74 o
   3  15   4      276.74      284.29     16.23 o
   4  15   4        3.62        3.08     10.29 o
   5  15   4      123.27      105.27     16.44 o
   6  15   4       22.96       12.37     12.17 o
   7  15   4        8.08       -2.72     10.68 o
   8  15   4        0.08      -10.49     11.07 o
   9  15   4        4.50       13.40     13.40 o
   0  16   4      586.26      676.59     35.80 o
   1  16   4      232.03      267.33     16.38 o
   2  16   4      538.76      588.28     23.47 o
   3  16   4      129.16      150.77     12.77 o
   4  16   4       28.92       19.18      7.95 o
   5  16   4        6.31       -7.70      9.78 o
   6  16   4        3.63       -7.64     10.55 o
   7  16   4        0.40      -10.36     10.36 o
   8  16   4        6.05      -10.03     11.46 o
   1  17   4        0.37        4.13      7.37 o
   2  17   4      366.41      418.51     19.58 o
   3  17   4        9.33       16.10      7.88 o
   4  17   4       69.79       76.72     15.47 o
   5  17   4       21.56        5.63     11.39 o
   6  17   4       15.29       25.77     13.53 o
   7  17   4       13.22       14.95     13.21 o
   0  18   4       44.28       75.23     15.02 o
   1  18   4      138.17      158.37     13.09 o
   2  18   4       26.07       40.63      8.82 o
   3  18   4       59.38       62.21     14.95 o
   4  18   4       12.67       26.54     12.82 o
   5  18   4       83.35      118.93     18.64 o
   6  18   4       10.45       -2.91     12.75 o
   1  19   4       64.25       66.68     14.18 o
   2  19   4       55.04       52.76     14.24 o
   3  19   4       32.26       62.15     15.34 o
   4  19   4       32.18       30.36     13.53 o
   5  19   4       76.60      129.80     19.81 o
   1  20   4        4.68       -0.06     10.36 o
   2  20   4        8.30       15.93     12.30 o
   3  20   4       17.86       28.16     14.05 o
   2   0   5      128.98      121.77     10.03 o
   4   0   5     1134.36     1155.79     48.75 o
   6   0   5      714.09      680.22     34.51 o
   8   0   5      198.92      182.63     18.90 o
  10   0   5       50.09       29.33     13.72 o
  12   0   5        8.74      -13.98     13.98 o
   1   1   5      486.20      519.47     22.34 o
   2   1   5      330.92      297.28     16.31 o
   3   1   5     1941.47     2121.58     57.27 o
   4   1   5       33.63       38.97      5.90 o
   5   1   5      985.81     1052.67     32.75 o
   6   1   5       70.24       68.55      8.33 o
   7   1   5       18.45       20.11      7.24 o
   8   1   5       21.62       23.48      7.96 o
   9   1   5       43.76       53.82      9.87 o
  10   1   5       83.02       91.60     12.20 o
  11   1   5        4.97       -8.79      8.79 o
  12   1   5        4.67       -9.91      9.91 o
   1   2   5     1327.33     1223.31     49.59 o
   2   2   5     1975.64     2022.39     79.56 o
   3   2   5     1007.63     1057.71     44.54 o
   4   2   5      550.29      572.88     27.71 o
   5   2   5       62.01       64.35     10.94 o
   6   2   5      403.80      404.49     24.86 o
   7   2   5      220.93      236.62      9.55 o
   8   2   5      137.30      117.88     11.51 o
   9   2   5       70.71       49.81      9.96 o
  10   2   5        3.02      -10.10     10.10 o
  11   2   5        2.59       -0.06     12.82 o
  12   2   5       16.97        7.70     15.02 o
   0   3   5     4948.82     5179.72    194.41 o
   1   3   5     4106.71     4168.48    111.88 o
   2   3   5     1314.49     1483.76     56.71 o
   3   3   5      960.39     1081.15     44.61 o
   4   3   5      431.69      469.36     24.60 o
   5   3   5      224.28      224.19     17.74 o
   6   3   5       78.91       81.24     20.26 o
   7   3   5      144.22      154.17     17.29 o
   8   3   5        1.47       -8.68      8.68 o
   9   3   5       29.66       32.76     13.40 o
  10   3   5       31.40       21.95     13.60 o
  11   3   5        0.03      -10.88     10.88 o
  12   3   5        5.52       -0.65     14.63 o
   1   4   5     1849.71     1828.85     87.66 o
   2   4   5     2262.85     2339.14     63.32 o
   3   4   5      993.77     1054.64     29.78 o
   4   4   5      380.16      385.92     19.75 o
   5   4   5      207.08      195.56     14.95 o
   6   4   5       79.26       81.24      6.38 o
   7   4   5       98.56      104.15     10.81 o
   8   4   5       29.52       27.19     12.04 o
   9   4   5       41.48       26.74     13.72 o
  10   4   5       32.64       37.87     14.57 o
  11   4   5       36.63       48.55     15.86 o
  12   4   5       29.98       11.85     16.12 o
   0   5   5    11821.54    12672.59    320.35 o
   1   5   5      368.09      369.92     25.12 o
   2   5   5     1042.58     1146.43     31.73 o
   3   5   5      771.07      781.48     23.36 o
   4   5   5      377.26      432.19     14.85 o
   5   5   5      116.41      164.69     18.00 o
   6   5   5        5.87        0.60      3.95 o
   7   5   5       89.47       88.13      8.08 o
   8   5   5       11.67        7.96     10.62 o
   9   5   5       38.59       23.31     13.47 o
  10   5   5        3.94       10.88     13.40 o
  11   5   5       12.54       29.91     14.70 o
  12   5   5       15.77       40.14     16.57 o
   1   6   5     1283.33     1288.74     35.98 o
   2   6   5       84.97       81.11     10.00 o
   3   6   5      542.34      581.43     18.30 o
   4   6   5      611.20      593.92     19.57 o
   5   6   5      984.56      946.19     28.76 o
   6   6   5      182.08      182.45     10.97 o
   7   6   5       53.74       46.01      6.40 o
   8   6   5       14.88        6.93     11.07 o
   9   6   5       18.96       -4.79     12.04 o
  10   6   5       33.67       21.56     14.18 o
  11   6   5       56.50       27.97     15.28 o
  12   6   5       12.33       19.10     15.21 o
   0   7   5      685.78      756.65     22.51 o
   1   7   5      524.85      576.03     14.63 o
   2   7   5       80.60       69.06      5.92 o
   3   7   5      207.68      227.80     10.45 o
   4   7   5      465.92      458.34     16.87 o
   5   7   5      134.35      129.63      8.90 o
   6   7   5       61.15       73.45     13.21 o
   7   7   5       13.29       10.10     10.42 o
   8   7   5      141.96      133.69     18.19 o
   9   7   5       34.54       27.45     13.34 o
  10   7   5       26.25       38.58     14.76 o
  11   7   5       27.49       35.61     16.25 o
   1   8   5      100.79       89.01      5.42 o
   2   8   5      357.11      362.64     10.78 o
   3   8   5     1329.55     1378.70     52.92 o
   4   8   5      483.60      497.52     17.91 o
   5   8   5       29.92       34.67      5.49 o
   6   8   5      314.84      308.77     10.91 o
   7   8   5       20.22        3.04     10.23 o
   8   8   5       58.79       47.58     14.70 o
   9   8   5       12.17        2.65     11.85 o
  10   8   5        3.64        9.39     12.82 o
  11   8   5       15.74        6.67     14.18 o
   0   9   5      132.54      144.58      8.38 o
   1   9   5      130.93      124.33      6.41 o
   2   9   5       59.13       77.86      7.79 o
   3   9   5      141.83      157.68      7.55 o
   4   9   5       52.11       45.57      5.60 o
   5   9   5       49.58       45.02      9.76 o
   6   9   5       71.88       74.12      7.70 o
   7   9   5       98.73       70.82     14.76 o
   8   9   5      136.94      157.70     19.62 o
   9   9   5       26.66       29.07     13.60 o
  10   9   5       13.28       40.27     14.89 o
  11   9   5       23.00       32.18     15.93 o
   1  10   5       96.27       86.98      5.76 o
   2  10   5       69.52       75.00      5.43 o
   3  10   5      369.61      370.35     13.13 o
   4  10   5       47.45       42.38      5.25 o
   5  10   5      184.59      215.04     12.04 o
   6  10   5      192.00      191.11     19.81 o
   7  10   5       46.23       43.05     13.60 o
   8  10   5       35.64       11.46     12.37 o
   9  10   5       84.30      106.17     18.06 o
  10  10   5        1.24        8.42     12.88 o
  11  10   5       15.10        9.71     14.57 o
   0  11   5      178.59      205.63     10.84 o
   1  11   5      120.63      116.75      7.15 o
   2  11   5      181.34      187.25     10.61 o
   3  11   5      185.20      181.90      9.05 o
   4  11   5       86.88       73.40      6.56 o
   5  11   5        5.26       -5.21      5.21 o
   6  11   5      119.46       96.66     15.54 o
   7  11   5      118.30      134.92     17.87 o
   8  11   5       18.36        7.45     12.11 o
   9  11   5       87.01       57.62     15.67 o
  10  11   5        5.21       -3.69     12.95 o
   1  12   5        8.08        7.24      4.31 o
   2  12   5       73.52       80.06      6.50 o
   3  12   5       32.66       23.48      5.45 o
   4  12   5       72.82       78.69      8.70 o
   5  12   5       12.90       -5.24      9.71 o
   6  12   5       57.27       63.51     13.85 o
   7  12   5       27.16       14.11     11.98 o
   8  12   5       54.31       44.48     14.70 o
   9  12   5        7.54        6.86     12.56 o
  10  12   5       12.17       -9.91     12.75 o
   0  13   5        5.90       -5.16      5.16 o
   1  13   5      103.21       88.73      6.21 o
   2  13   5       29.81       26.70      6.89 o
   3  13   5       70.95       51.58      7.94 o
   4  13   5       71.72       64.84      8.63 o
   5  13   5       78.75       88.50     15.02 o
   6  13   5       20.76        7.38     11.07 o
   7  13   5       28.02       28.29     12.82 o
   8  13   5       27.02       25.18     13.72 o
   9  13   5       16.82        0.39     13.34 o
   1  14   5       11.68        9.18      5.44 o
   2  14   5      170.69      172.59     12.31 o
   3  14   5      256.82      257.37     14.71 o
   4  14   5       29.90       14.83     11.59 o
   5  14   5      138.36      132.72     18.00 o
   6  14   5       15.84        5.31     10.75 o
   7  14   5        8.72       12.95     11.14 o
   8  14   5       12.25      -11.14     11.14 o
   9  14   5        6.22       -7.90     11.98 o
   0  15   5       95.10       85.97     14.05 o
   1  15   5      235.93      271.60     19.39 o
   2  15   5      104.51      115.61     11.02 o
   3  15   5       57.29       46.99      8.46 o
   4  15   5      108.11      122.16     17.35 o
   5  15   5        2.10       -9.84      9.84 o
   6  15   5       37.12       39.69     13.53 o
   7  15   5        5.60       13.47     12.37 o
   8  15   5        5.12       -4.98     12.43 o
   1  16   5      216.66      240.00     15.21 o
   2  16   5       59.40       71.25      9.68 o
   3  16   5       83.14       86.30     15.28 o
   4  16   5       76.63       91.99     15.99 o
   5  16   5       31.18       34.64     13.60 o
   6  16   5       74.17      114.91     17.48 o
   7  16   5        4.78        0.26     11.91 o
   0  17   5       69.31       87.46     15.15 o
   1  17   5      174.47      235.65     21.82 o
   2  17   5        8.73       12.75     11.52 o
   3  17   5       37.12       35.02     13.01 o
   4  17   5       22.93        9.26     12.04 o
   5  17   5       21.06       27.64     13.01 o
   6  17   5        0.33      -11.01     11.01 o
   1  18   5       29.70       27.38     12.43 o
   2  18   5       60.35       66.62     15.15 o
   3  18   5        3.52        0.58     10.81 o
   4  18   5       56.80       77.04     16.25 o
   5  18   5       86.48      108.63     18.58 o
   4   0   6     2449.46     2659.75    105.14 o
   6   0   6      217.03      200.63     17.41 o
   8   0   6      149.09      148.64     17.74 o
  10   0   6       23.28       19.03     14.05 o
  12   0   6        1.51        9.00     15.21 o
   1   1   6      262.57      278.38     14.44 o
   2   1   6      223.26      195.32     12.37 o
   3   1   6      729.24      741.46     33.15 o
   4   1   6       84.07       87.46     10.23 o
   5   1   6       68.80       77.54      7.62 o
   6   1   6      175.67      177.88     11.83 o
   7   1   6       43.15       43.44      8.03 o
   8   1   6       22.96       15.68      7.89 o
   9   1   6       92.67      103.01     11.95 o
  10   1   6       17.57       15.75      9.58 o
  11   1   6       25.44       26.97     11.17 o
  12   1   6        0.41      -13.27     13.27 o
   1   2   6     2761.75     2829.36    108.18 o
   2   2   6      403.61      384.36     18.71 o
   3   2   6       62.75       68.04      8.42 o
   4   2   6      148.11      138.09     13.27 o
   5   2   6      173.00      176.74     15.73 o
   6   2   6      283.94      253.32     19.68 o
   7   2   6      159.01      153.76     17.80 o
   8   2   6       47.74       46.09     13.34 o
   9   2   6      116.28      121.84     17.80 o
  10   2   6        7.03       -2.85     11.98 o
  11   2   6       34.77       15.67     15.15 o
  12   2   6        0.35      -12.82     12.82 o
   1   3   6       76.80       82.28      8.42 o
   2   3   6       24.66       27.51      5.89 o
   3   3   6      234.42      265.63     16.70 o
   4   3   6      188.82      187.29     14.83 o
   5   3   6      346.49      328.68     21.17 o
   6   3   6       15.13       14.11      9.13 o
   7   3   6      131.11      115.37     15.67 o
   8   3   6       89.09       67.13     15.15 o
   9   3   6       59.25       49.07     14.57 o
  10   3   6       36.97       21.62     14.37 o
  11   3   6       32.07       37.87     16.31 o
  12   3   6        4.03      -12.88     12.88 o
   0   4   6      197.22      189.04     11.07 o
   1   4   6      587.71      548.65     16.65 o
   2   4   6      296.16      264.27     15.86 o
   3   4   6      107.42      106.82     11.33 o
   4   4   6      172.03      178.29     14.37 o
   5   4   6      254.38      272.29     18.71 o
   6   4   6      234.31      246.98     19.23 o
   7   4   6       65.39       76.26     13.85 o
   8   4   6       59.71       53.47     14.24 o
   9   4   6        8.20        0.97     12.11 o
  10   4   6       10.19       10.68     12.69 o
  11   4   6       39.67       30.17     15.60 o
   1   5   6      203.30      193.55      8.38 o
   2   5   6      340.12      351.80     12.08 o
   3   5   6       75.35       62.27      5.10 o
   4   5   6       27.87       24.47      7.45 o
   5   5   6       38.35       41.14      4.60 o
   6   5   6      141.46      137.14      8.28 o
   7   5   6        1.98       -8.93      8.93 o
   8   5   6      106.51       87.40     16.18 o
   9   5   6      105.88      118.54     18.45 o
  10   5   6      120.10      123.13     19.36 o
  11   5   6       53.79       80.21     18.52 o
   0   6   6      302.74      274.49     14.95 o
   1   6   6        1.14       10.74      3.23 o
   2   6   6      171.19      163.18      8.10 o
   3   6   6       33.45       26.20      4.00 o
   4   6   6      160.42      162.29      8.49 o
   5   6   6       20.96       30.70      4.69 o
   6   6   6       46.46       43.55      9.65 o
   7   6   6       83.89       71.73     14.37 o
   8   6   6      129.41      126.76     17.67 o
   9   6   6       95.06       95.04     17.35 o
  10   6   6       50.60       58.91     16.18 o
  11   6   6       16.31       64.67     17.87 o
   1   7   6      259.59      221.76      9.83 o
   2   7   6       23.48       27.40      4.26 o
   3   7   6       36.37       37.77      4.77 o
   4   7   6      125.90      121.25      9.29 o
   5   7   6      325.51      351.17     13.95 o
   6   7   6      187.45      180.69     19.49 o
   7   7   6      164.24      147.02     18.00 o
   8   7   6      112.87      146.44     18.13 o
   9   7   6       51.77       51.21     15.15 o
  10   7   6       46.09       39.88     15.41 o
  11   7   6       56.58       60.85     18.13 o
   0   8   6       15.49       24.66      4.76 o
   1   8   6       61.98       71.52      4.69 o
   2   8   6      138.22      109.12      7.61 o
   3   8   6      436.08      451.58     16.22 o
   4   8   6       95.88       95.54      7.82 o
   5   8   6      243.65      261.81     13.79 o
   6   8   6      220.21      260.25     21.49 o
   7   8   6      249.37      289.51     24.08 o
   8   8   6      121.24      160.10     19.68 o
   9   8   6       93.43      119.70     18.13 o
  10   8   6       48.34       69.47     16.96 o
  11   8   6       31.87       32.63     16.44 o
   1   9   6       38.93       51.81      4.43 o
   2   9   6       70.56       71.07      6.42 o
   3   9   6       51.64       54.71      6.25 o
   4   9   6       40.36       57.86     11.52 o
   5   9   6      423.95      425.73     27.45 o
   6   9   6      252.64      273.13     22.79 o
   7   9   6      292.05      337.62     26.22 o
   8   9   6       41.25       45.96     14.31 o
   9   9   6       16.54       33.53     13.66 o
  10   9   6       34.07       36.51     15.41 o
   0  10   6      237.43      234.18     11.40 o
   1  10   6      144.81      148.10      7.50 o
   2  10   6      421.16      451.54     22.03 o
   3  10   6      629.03      626.80     21.93 o
   4  10   6      683.77      695.45     23.70 o
   5  10   6      681.54      696.08     36.77 o
   6  10   6       93.05       71.34     14.44 o
   7  10   6      221.21      212.67     22.40 o
   8  10   6       30.29       15.08     12.37 o
   9  10   6       13.06       19.94     13.66 o
  10  10   6        7.66       18.52     13.79 o
   1  11   6       41.18       34.86      4.94 o
   2  11   6      337.26      360.59     19.38 o
   3  11   6      230.66      239.28     12.93 o
   4  11   6      387.28      347.00     24.28 o
   5  11   6       59.11       44.02     12.43 o
   6  11   6      190.11      178.42     20.39 o
   7  11   6       71.47       70.24     14.89 o
   8  11   6       26.24       31.40     13.34 o
   9  11   6        9.17        8.16     13.08 o
  10  11   6       22.42       18.58     14.11 o
   0  12   6      501.73      576.70     20.62 o
   1  12   6      411.36      384.84     13.43 o
   2  12   6      693.08      738.46     24.88 o
   3  12   6      137.99      153.89     11.14 o
   4  12   6       78.68       64.29     13.79 o
   5  12   6       29.97       11.07     11.39 o
   6  12   6        1.03       -8.87      8.87 o
   7  12   6       41.72       37.55     13.27 o
   8  12   6       10.02       13.92     12.62 o
   9  12   6       12.00        0.06     12.69 o
   1  13   6      325.16      347.55     16.58 o
   2  13   6      792.46      770.58     26.65 o
   3  13   6      415.05      414.07     27.58 o
   4  13   6      303.54      298.71     23.69 o
   5  13   6       20.58        6.54     11.01 o
   6  13   6        6.41       13.21     11.39 o
   7  13   6       29.64       38.84     13.72 o
   8  13   6        2.34       -8.42     10.81 o
   9  13   6        6.58       -1.10     12.56 o
   0  14   6      780.96      807.49     39.49 o
   1  14   6      673.57      702.22     25.60 o
   2  14   6       36.06       28.87     11.72 o
   3  14   6       55.47       69.66     14.31 o
   4  14   6      111.54      131.16     16.96 o
   5  14   6       29.70       36.06     12.69 o
   6  14   6        7.57        2.59     11.14 o
   7  14   6       16.23       -5.57     11.85 o
   8  14   6       23.04       29.46     14.05 o
   1  15   6      287.21      272.62     22.98 o
   2  15   6      111.68      147.61     17.16 o
   3  15   6       56.75       62.47     14.05 o
   4  15   6        1.57        1.04     10.16 o
   5  15   6        2.16       -5.96      9.97 o
   6  15   6        0.53       -6.67     10.42 o
   7  15   6        7.26       -0.84     11.65 o
   2  16   6       57.16       39.23     12.75 o
   3  16   6       85.25       81.25     15.41 o
   4  16   6       93.53       84.23     15.99 o
   5  16   6       27.76       25.96     12.95 o
   4   0   7      545.51      596.51     28.68 o
   6   0   7      677.02      636.13     33.47 o
  10   0   7       30.91       36.58     15.34 o
   2   1   7      425.56      383.71     18.71 o
   3   1   7      174.66      153.63     12.37 o
   4   1   7       78.18       70.31      9.65 o
   5   1   7      115.43      112.06     13.01 o
   6   1   7       80.35       77.36     12.24 o
   7   1   7        9.36       -4.34      9.13 o
   8   1   7        1.20       -3.41     11.01 o
   9   1   7       42.82       38.52     13.66 o
  10   1   7       30.75       11.85     13.98 o
   1   2   7     1044.05     1055.51     41.95 o
   2   2   7      323.07      350.56     16.96 o
   3   2   7      273.36      267.11     16.31 o
   4   2   7       77.26       91.48     10.55 o
   5   2   7       62.68       68.56     10.36 o
   6   2   7       41.10       44.99     10.81 o
   7   2   7       21.53       11.98     10.68 o
   8   2   7       21.46        3.11     10.62 o
   9   2   7       25.44       35.93     13.47 o
  10   2   7       13.49       -5.44     12.82 o
   1   3   7        7.58       -1.17      3.88 o
   2   3   7       13.41       12.04      5.37 o
   3   3   7      534.09      502.83     24.60 o
   4   3   7       66.46       66.29      9.97 o
   5   3   7       29.34       31.27      8.74 o
   6   3   7      211.35      210.08     18.26 o
   7   3   7       49.46       21.95     11.72 o
   8   3   7       25.23       18.06     12.11 o
   9   3   7      121.91      121.97     18.06 o
  10   3   7       15.41       20.46     14.63 o
   1   4   7      220.62      214.68     12.49 o
   2   4   7      179.19      194.87     13.08 o
   3   4   7      221.14      226.33     15.60 o
   4   4   7      100.38      105.78     12.37 o
   5   4   7      112.23      112.52     12.43 o
   6   4   7       77.98       61.50     11.85 o
   7   4   7        4.43       -9.97     10.03 o
   8   4   7      100.88       91.61     16.18 o
   9   4   7       65.42       89.40     16.25 o
  10   4   7      188.45      176.29     22.40 o
   0   5   7       11.30       17.35      4.34 o
   1   5   7       18.58       33.79      7.87 o
   2   5   7      440.55      416.08     20.98 o
   3   5   7      479.35      476.68     24.15 o
   4   5   7       22.26       32.18      7.70 o
   5   5   7        3.51       11.20      7.77 o
   6   5   7        9.93       31.79     10.94 o
   7   5   7      187.10      228.40     21.10 o
   8   5   7       94.93       97.24     16.57 o
   9   5   7      261.67      306.48     26.54 o
  10   5   7        8.94       38.00     14.31 o
   1   6   7      181.73      180.87      8.07 o
   2   6   7       26.70       36.23      4.92 o
   3   6   7        5.83        0.45      5.76 o
   4   6   7       17.88       13.14      7.38 o
   5   6   7      131.77      143.53     15.41 o
   6   6   7      594.68      568.35     30.88 o
   7   6   7      118.75      136.92     17.16 o
   8   6   7       27.23       51.86     13.47 o
   9   6   7       74.80       98.53     17.22 o
   0   7   7      247.93      214.61     13.40 o
   1   7   7       37.10       35.10      4.39 o
   2   7   7      156.91      149.56      8.05 o
   3   7   7       59.27       60.24      5.31 o
   4   7   7      101.92      114.06      7.51 o
   5   7   7      440.69      466.12     27.19 o
   6   7   7      314.04      355.68     25.05 o
   7   7   7       89.66      105.20     15.99 o
   8   7   7      208.37      260.77     23.95 o
   9   7   7       71.44       59.24     15.60 o
   1   8   7       19.12       14.42      4.04 o
   2   8   7       65.97       64.90      5.82 o
   3   8   7      202.91      181.31      9.66 o
   4   8   7       30.44       31.14      9.65 o
   5   8   7       78.28       95.17     14.11 o
   6   8   7      471.60      500.63     30.04 o
   7   8   7      133.03      146.83     18.06 o
   8   8   7       51.90       74.39     14.76 o
   9   8   7       22.02       21.30     13.21 o
   0   9   7      118.44      130.28      8.75 o
   1   9   7      133.53      110.53      8.40 o
   2   9   7      419.64      426.85     15.82 o
   3   9   7      283.82      258.99     12.25 o
   4   9   7      123.68      110.25     13.92 o
   5   9   7      203.10      198.49     19.49 o
   6   9   7      104.26      101.06     15.41 o
   7   9   7       29.66       39.17     12.82 o
   8   9   7        0.08       -1.42     10.29 o
   1  10   7        9.60        5.50      3.93 o
   2  10   7       56.29       48.48      6.61 o
   3  10   7      104.38      103.00     12.95 o
   4  10   7       22.67       18.84     10.36 o
   5  10   7      114.63      107.53     15.21 o
   6  10   7        8.21       22.34     11.07 o
   7  10   7       15.74       19.87     11.39 o
   8  10   7       22.80       18.90     12.62 o
   0  11   7      428.55      413.81     23.50 o
   1  11   7       46.48       45.91      7.57 o
   2  11   7       37.86       27.19      9.58 o
   3  11   7      216.24      209.69     18.90 o
   4  11   7        8.96       -8.48      8.48 o
   5  11   7        8.74       -8.80      8.80 o
   6  11   7        1.76       -9.19      9.32 o
   7  11   7       28.96       30.82     12.24 o
   1  12   7      159.56      181.66     17.61 o
   2  12   7       81.70       78.79     12.69 o
   3  12   7      173.26      153.24     16.70 o
   4  12   7       41.02       39.75     11.91 o
   5  12   7       11.64       -2.07      8.80 o
   6  12   7       44.19       46.74     13.08 o
   3  13   7       76.96      107.14     14.50 o
   6   0   8        0.97       -7.25      7.25 o
   3   1   8       21.55       11.14      5.96 o
   4   1   8      409.69      407.27     22.27 o
   5   1   8        7.48        3.30      7.25 o
   6   1   8       21.13        6.34      8.74 o
   7   1   8       64.97       48.81     11.91 o
   2   2   8       22.22       23.57      5.83 o
   3   2   8       85.32       85.52      9.32 o
   4   2   8      191.95      215.26     15.28 o
   5   2   8      455.92      455.25     25.18 o
   6   2   8       22.35       29.13      9.52 o
   7   2   8       46.36       65.84     11.91 o
   1   3   8       46.28       53.60      5.96 o
   2   3   8       44.94       50.95      7.06 o
   3   3   8       79.31       82.80      9.19 o
   4   3   8       31.92       35.61      8.03 o
   5   3   8      346.19      343.05     21.62 o
   6   3   8       10.26       30.36      9.65 o
   7   3   8       28.59       39.94     11.20 o
   1   4   8      193.35      157.32     11.01 o
   2   4   8      670.34      592.95     27.97 o
   3   4   8        9.10        7.51      5.89 o
   4   4   8       81.38      114.46     12.62 o
   5   4   8       41.13       36.45      9.32 o
   6   4   8       18.28       20.39      9.97 o
   1   5   8       77.94       88.82      8.80 o
   2   5   8       10.52       17.16      5.50 o
   3   5   8       54.01       64.16      8.87 o
   4   5   8       71.98       78.01     10.16 o
   5   5   8       39.53       48.94     10.10 o
   6   5   8       10.42       12.11      9.26 o
   0   6   8       70.09       67.72      6.73 o
   1   6   8      100.33       90.20      5.86 o
   2   6   8       50.67       56.52      8.03 o
   3   6   8      190.86      189.75     14.57 o
   4   6   8       26.90       41.63      8.80 o
   5   6   8      148.87      192.28     16.64 o
   6   6   8       13.43       25.18     10.16 o
   1   7   8        6.20        1.54      3.01 o
   2   7   8        6.03        4.45      3.27 o
   3   7   8       63.48       75.10      9.84 o
   4   7   8       90.89       91.80     11.65 o
   5   7   8      190.64      197.45     17.74 o
   0   8   8       27.52       25.64      6.21 o
   1   8   8       21.88       22.01      6.21 o
   2   8   8       11.61        8.80      6.15 o
   3   8   8       78.68       69.98      9.97 o
   4   8   8       79.32       68.82     11.46 o
 
